# Supplementary material for: Identification of the Prognostic Significance of Somatic Mutation-Derived LncRNA Signatures of Genomic Instability in Lung Adenocarcinoma
Source: Front Cell Dev Biol. 2021 Mar 29;9:657667. doi: 10.3389/fcell.2021.657667 (PMC8039462; doi:10.3389/fcell.2021.657667)
Supplement: Supplementary file 1 [file Data_Sheet_1.zip]

Archive with 11 entries (10 files):
- Supplementary Figures and Tables/
- Supplementary Figures and Tables/Captions of Supplementary Figures and Tables.docx
- Supplementary Figures and Tables/Figure S1.tif
- Supplementary Figures and Tables/Table S1.xlsx
- Supplementary Figures and Tables/Table S2.xlsx
- Supplementary Figures and Tables/Table S3.xlsx
- Supplementary Figures and Tables/Table S4.xlsx
- Supplementary Figures and Tables/Table S5.xlsx
- Supplementary Figures and Tables/Table S6.xlsx
- Supplementary Figures and Tables/Table S7.xlsx
- Supplementary Figures and Tables/Table S8.xlsx
