# Supplementary material for: Identification of the Prognostic Significance of Somatic Mutation-Derived LncRNA Signatures of Genomic Instability in Lung Adenocarcinoma
Source: Front Cell Dev Biol. 2021 Mar 29;9:657667. doi: 10.3389/fcell.2021.657667 (PMC8039462; doi:10.3389/fcell.2021.657667)
Supplement: Supplementary file 1 [file Data_Sheet_1.zip › Supplementary Figures and Tables/Table S1.xlsx]

## Sheet: Table S1
Table S1 Clinical information of patients with LUAD in GSL and GUL group
Covariates	Type	Total (N=255)	GSL Group (N=125)	GUL Group (N=130)	Pvalue
Age (%)	<=65	137(53.73%)	53(42.4%)	84(64.62%)	0.0013
	>65	110(43.14%)	66(52.8%)	44(33.85%)
	Unknow	8(3.14%)	6(4.8%)	2(1.54%)
Gender (%)	Female	146(57.25%)	83(66.4%)	63(48.46%)	0.0056
	Male	109(42.75%)	42(33.6%)	67(51.54%)
Tumor Stage (%)	Stage I	138(54.12%)	72(57.6%)	66(50.77%)	0.3548
	Stage II	61(23.92%)	25(20%)	36(27.69%)
	Stage III	38(14.9%)	19(15.2%)	19(14.62%)
	Stage IV	16(6.27%)	9(7.2%)	7(5.38%)
	Unknow	2(0.78%)	0(0%)	2(1.54%)
Chi-squared test, P < 0.05 means significantly different.
