# Supplementary material for: Identification of the Prognostic Significance of Somatic Mutation-Derived LncRNA Signatures of Genomic Instability in Lung Adenocarcinoma
Source: Front Cell Dev Biol. 2021 Mar 29;9:657667. doi: 10.3389/fcell.2021.657667 (PMC8039462; doi:10.3389/fcell.2021.657667)
Supplement: Supplementary file 1 [file Data_Sheet_1.zip › Supplementary Figures and Tables/Table S2.xlsx]

## Sheet: diff
LncRNA	GSL-Group Mean	GUL-Group Mean	logFC	pValue	fdr
AC013275.1	1.41382	0.637529	-1.14904	2.31836e-08	5.87756e-07
AC125603.2	0.432196	4.1452	3.26168	0.00691044	0.020206
AC007496.1	0.873357	0.370089	-1.2387	0.0149319	0.0360141
AC080037.2	1.30587	2.90715	1.15459	6.55251e-06	6.41168e-05
AL021807.1	0.663946	1.4606	1.13743	1.63422e-05	0.000141316
LINC01518	0.237826	0.945054	1.99049	1.97976e-06	2.41358e-05
AL445493.3	1.59836	0.371638	-2.10462	2.68045e-11	1.81214e-09
AL645924.1	1.37011	0.616175	-1.15288	5.95771e-06	6.06925e-05
AC099850.4	4.20011	9.77074	1.21804	2.98705e-17	6.66412e-14
AL162511.1	4.88259	2.30626	-1.08209	8.78867e-11	5.44654e-09
LINC02587	0.876662	0.0841659	-3.38071	5.91862e-09	1.80883e-07
AC061975.6	0.129515	0.767985	2.56796	4.25558e-06	4.63131e-05
TRPM2-AS	0.350796	0.892057	1.3465	0.00196511	0.0072346
GATA6-AS1	0.919123	0.187765	-2.29133	5.37523e-11	3.5271e-09
LINC00922	2.53238	0.625413	-2.01761	9.2595e-08	1.87799e-06
LINC01194	0.102906	0.76877	2.90122	2.82411e-06	3.24773e-05
AC006206.2	0.39007	0.8852	1.18227	2.62459e-05	0.000208379
MIR3142HG	1.32097	0.655526	-1.01087	7.75079e-07	1.08075e-05
ELFN1-AS1	0.23983	1.66889	2.7988	4.5668e-08	1.0613e-06
DIO3OS	0.758669	0.181293	-2.06515	2.67281e-15	1.17053e-12
AC012073.1	0.819953	1.78273	1.12048	2.06222e-15	1.1502e-12
PSORS1C3	2.74419	1.28683	-1.09256	0.000108145	0.000683489
FENDRR	1.01621	0.365109	-1.4768	1.00741e-07	1.97151e-06
LINC02038	2.81024	0.939156	-1.58126	1.99188e-08	5.16698e-07
AC011379.2	0.607508	0.285616	-1.08882	6.02733e-06	6.11226e-05
AC110741.1	1.70164	0.224907	-2.91953	8.8365e-06	8.35349e-05
LINC02830	0.209076	1.01444	2.27858	3.32042e-05	0.000252828
MIR223HG	1.49005	0.696354	-1.09747	3.96832e-05	0.000292189
ERVE-1	0.691455	0.322949	-1.09833	4.04205e-09	1.38171e-07
LINC01765	0.959735	0.3193	-1.58772	3.21027e-09	1.15312e-07
AC116345.1	0.636235	0.221467	-1.52247	2.42693e-05	0.000197609
AL513548.1	0.773647	0.0905642	-3.09466	0.0054227	0.0165954
LINC01612	1.8167	0.352101	-2.36726	6.11079e-13	9.08879e-11
AC015722.2	0.610613	0.299387	-1.02825	0.00768176	0.0216716
AC104031.1	3.17216	0.65271	-2.28095	2.13846e-11	1.539e-09
C8orf34-AS1	4.88638	1.73451	-1.49424	5.84957e-14	1.6313e-11
LINC00346	0.724499	1.72839	1.25437	1.42664e-08	3.83474e-07
LINC00942	1.12537	6.2463	2.47261	6.22387e-06	6.16629e-05
LINC02688	1.07755	0.284337	-1.92208	1.29759e-08	3.61866e-07
LINC02159	1.32386	0.546079	-1.27757	1.26671e-10	7.43691e-09
AL357093.2	2.43379	0.928128	-1.39081	2.8222e-06	3.24773e-05
LINC01748	0.27013	0.840009	1.63675	0.0220796	0.0484361
AL135999.3	6.7216	3.28196	-1.03425	2.94985e-06	3.35771e-05
RHOXF1-AS1	2.21076	0.791455	-1.48196	1.22249e-11	1.01014e-09
UBXN10-AS1	2.93655	1.29937	-1.17631	3.75809e-10	1.82268e-08
AC000061.1	0.985859	0.161522	-2.60965	0.000443947	0.00218642
AC025423.1	0.899127	0.375449	-1.25991	0.0105821	0.0277748
LINC02555	1.47574	0.48825	-1.59574	0.00166841	0.00633592
LINC01980	0.213523	1.59726	2.90313	3.68493e-07	5.7195e-06
AC013457.1	0.916023	0.408594	-1.16472	0.0069447	0.0202267
FRGCA	0.488231	1.17706	1.26956	0.0151331	0.0363032
RGMB-AS1	0.745392	0.366529	-1.02407	1.54553e-11	1.23146e-09
AC084375.1	2.14051	0.805594	-1.40983	3.88985e-09	1.35598e-07
PARAL1	1.11342	0.517261	-1.10604	1.24851e-06	1.6289e-05
AC005479.1	1.34939	0.65963	-1.03258	4.86469e-07	7.23541e-06
NFE4	1.45421	3.57723	1.2986	0.00494807	0.0154827
AC005479.2	1.73428	0.82688	-1.06859	4.13346e-08	9.81037e-07
AC129926.1	0.262405	0.975251	1.89398	0.00920916	0.0247758
AP001107.9	2.31363	1.01717	-1.18559	1.48146e-10	8.4747e-09
SFTA1P	38.2659	10.7709	-1.82892	1.1941e-11	1.01014e-09
LINC01224	0.285594	1.14575	2.00425	1.77576e-05	0.00015179
AC099518.1	0.370852	0.962825	1.37643	6.88605e-10	2.89864e-08
LINC01550	0.56442	0.248224	-1.18513	9.03997e-13	1.26051e-10
AP003119.1	0.291358	0.703882	1.27254	0.000666284	0.00303094
ANKRD44-AS1	3.10981	1.04219	-1.57721	7.78133e-12	7.53173e-10
AC091588.1	0.690241	0.259052	-1.41386	1.20566e-06	1.58226e-05
LINC01133	3.94061	1.42953	-1.46288	7.34033e-05	0.000493261
AL136162.1	0.315389	0.633288	1.00573	3.22089e-06	3.6292e-05
SOCS2-AS1	0.854118	0.421332	-1.01948	4.11963e-06	4.54995e-05
LINC00337	0.218148	0.772125	1.82353	7.48787e-14	1.67054e-11
FAM83A-AS1	1.399	4.06828	1.54003	1.16368e-06	1.53627e-05
PTCSC3	3.7956	1.8931	-1.00358	3.84371e-08	9.22078e-07
AC006213.3	0.314573	0.646145	1.03846	3.26726e-07	5.32062e-06
XIST	6.36945	2.97727	-1.09718	0.00214601	0.00775971
KCNMB2-AS1	0.898085	1.92501	1.09994	0.000585663	0.00271082
AC074135.1	0.656029	1.41928	1.11333	0.00281158	0.00975526
AP005131.3	0.665185	0.300867	-1.14463	0.00043474	0.00215057
AC012213.4	0.204255	1.10692	2.4381	6.12953e-06	6.1599e-05
POU6F2-AS2	0.396787	0.882522	1.15327	1.50976e-05	0.00013209
LINC01833	0.30549	0.67104	1.13527	0.00699319	0.0203148
AL138760.1	0.329997	1.01481	1.62069	0.00879895	0.0240865
AL133370.1	2.20302	1.06897	-1.04327	0.00108899	0.00452426
AC016877.3	0.300436	0.959618	1.6754	4.16383e-12	5.16084e-10
AC090015.1	0.297235	0.629302	1.08215	8.38233e-05	0.000556577
CASC9	1.52816	3.39915	1.15338	6.18228e-05	0.0004257
LINC02772	1.14966	0.373363	-1.62256	7.52456e-09	2.18017e-07
AC131009.1	0.346406	0.722335	1.0602	2.53682e-05	0.000203584
LINC01214	0.359614	1.38992	1.95048	4.29087e-06	4.64706e-05
AP003119.3	0.451739	1.22503	1.43926	3.55275e-05	0.000267777
AC020978.3	1.48482	0.636816	-1.22134	0.000887982	0.00384677
LINC01807	0.157786	0.661849	2.06853	8.22637e-05	0.000547852
AC110619.1	0.417425	0.98832	1.24346	0.0184875	0.0423032
LINC01535	0.416798	0.876512	1.07243	1.06543e-07	2.06693e-06
AP003119.2	0.616429	1.23762	1.00557	3.17836e-05	0.000246213
LINC02678	0.463645	1.03345	1.15638	3.31256e-05	0.000252828
SCAT1	0.667805	1.68042	1.33132	4.27639e-09	1.3827e-07
AC236972.3	0.807097	0.252577	-1.67602	3.83689e-13	6.58469e-11
AC026369.3	1.35825	0.635655	-1.09543	0.00121047	0.00486588
LINC01116	0.765836	1.53771	1.00567	0.00505928	0.0157643
LINC00342	18.6018	6.43507	-1.53141	1.35658e-07	2.53335e-06
LINC02195	0.838675	1.75827	1.06797	1.94465e-06	2.3838e-05
AC026785.3	0.560676	2.19573	1.96946	0.00163751	0.00627711
FAM222A-AS1	0.248231	0.605615	1.28671	0.00129481	0.00515842
AC025154.2	2.78998	0.909231	-1.61754	2.29388e-11	1.59927e-09
AL590226.1	0.683392	0.318754	-1.10027	1.84873e-06	2.2914e-05
AC125603.1	0.535307	4.05791	2.9223	0.00616492	0.0184122
AC090772.3	0.484364	1.00008	1.04595	0.00155083	0.00597566
LINC02122	0.83593	0.246451	-1.76208	9.14897e-08	1.8726e-06
AC120498.2	1.64745	0.569197	-1.53324	0.000527359	0.00252476
ELN-AS1	5.04184	2.34157	-1.10647	4.91577e-13	7.83364e-11
AC008268.1	8.09701	3.55041	-1.1894	3.62338e-07	5.69279e-06
AL022313.2	0.291884	0.693012	1.24748	0.0140723	0.0343869
LINC02163	0.235553	0.893546	1.92349	1.26596e-07	2.39352e-06
AL079303.1	0.341464	0.732298	1.1007	0.000127736	0.000782932
AL162411.1	0.287615	0.627976	1.12657	0.00761568	0.0215343
PLAC4	0.653138	0.158259	-2.0451	0.00619395	0.0184742
AC003092.1	0.0930596	1.70265	4.19348	0.000578125	0.00268967
ATP13A4-AS1	2.1912	0.586311	-1.90198	2.99026e-05	0.00023408
BX640514.2	1.29634	0.63536	-1.0288	1.15084e-10	6.93923e-09
AC021146.12	0.805281	0.321996	-1.32245	0.0133535	0.0330708
LINC02588	0.322862	0.744731	1.2058	0.000515137	0.0024801
AL354993.2	0.266931	0.550421	1.04407	0.000759295	0.0033478
COLCA1	4.34196	1.9296	-1.17005	6.52801e-09	1.96811e-07
AC011944.1	1.15497	0.271514	-2.08876	5.33289e-12	5.66556e-10
AL031058.1	0.99241	3.39114	1.77276	2.47374e-16	2.75946e-13
LINC00524	0.761474	0.219968	-1.7915	2.89593e-09	1.05915e-07
LINC01504	1.13255	0.47614	-1.25012	2.46522e-10	1.24998e-08
AC112721.2	0.269669	0.666126	1.30461	0.0118648	0.0303908
LINC00648	0.230893	0.775807	1.74847	0.00266389	0.00934302
ARHGEF2-AS1	1.20107	0.458096	-1.39059	8.42356e-11	5.36942e-09
AC010998.3	0.97452	0.236335	-2.04386	2.44807e-07	4.20127e-06
LINC00665	2.44706	5.07963	1.05367	4.90478e-12	5.66556e-10
AC010275.1	0.258685	0.5451	1.07532	0.000312812	0.00163057
LINC01942	0.831017	0.256451	-1.69619	3.06508e-14	9.76885e-12
LINC01671	3.20868	1.37203	-1.22567	1.53698e-09	6.1232e-08
AC124312.3	0.90658	0.340179	-1.41414	0.000187037	0.00105883
ARMC2-AS1	0.846589	0.31287	-1.4361	0.0152682	0.0365486
AL355601.1	0.746552	0.281204	-1.40862	1.18877e-05	0.000107374
SRGAP3-AS2	2.81114	0.968382	-1.53751	2.94272e-07	4.89942e-06
PRDM16-DT	0.877747	0.366203	-1.26116	3.14799e-15	1.17053e-12
LINC01644	1.48999	0.588872	-1.33927	1.73885e-11	1.33772e-09
AL109615.3	1.03894	4.65173	2.16265	1.20591e-13	2.4458e-11
AC010789.1	0.2297	1.59763	2.79811	8.43985e-12	7.53173e-10
AL353804.2	1.18902	0.585368	-1.02236	0.00432934	0.0139175
LINC01936	1.4984	0.680434	-1.1389	1.97704e-10	1.0758e-08
MIR193BHG	0.527214	1.18562	1.16918	1.48789e-07	2.72094e-06
AC019171.1	0.263612	1.87258	2.82854	9.76245e-06	9.00001e-05
AL139023.1	0.146949	0.814837	2.47119	1.44866e-06	1.84219e-05
LHFPL3-AS2	5.40019	0.850748	-2.66621	1.6888e-15	1.1502e-12
ST8SIA6-AS1	0.278214	1.48774	2.41886	0.00756886	0.0214291
LINC01395	0.266715	0.618165	1.21269	5.51852e-08	1.21899e-06
ADGRF5-AS1	0.698474	0.318104	-1.13471	0.000869326	0.00378063
LINC02864	0.666063	1.88588	1.5015	4.21449e-06	4.61696e-05
UNC5B-AS1	0.664843	0.280771	-1.24362	1.51291e-08	3.97095e-07
LINC01088	1.19603	0.155188	-2.94616	0.00013041	0.000792762
MEG3	4.92767	0.925572	-2.41249	0.0112484	0.0291466
AC089983.1	0.352584	2.12903	2.59416	9.34791e-07	1.27946e-05
AP005233.2	0.984964	2.75961	1.48632	0.000109211	0.000686337
EGOT	0.952993	0.415246	-1.1985	4.61153e-09	1.46976e-07
LINC02446	1.13523	2.59637	1.19351	8.90665e-07	1.22659e-05
AP005262.1	0.124476	0.83854	2.75202	5.88525e-09	1.80883e-07
