# Supplementary material for: Identification of the Prognostic Significance of Somatic Mutation-Derived LncRNA Signatures of Genomic Instability in Lung Adenocarcinoma
Source: Front Cell Dev Biol. 2021 Mar 29;9:657667. doi: 10.3389/fcell.2021.657667 (PMC8039462; doi:10.3389/fcell.2021.657667)
Supplement: Supplementary file 1 [file Data_Sheet_1.zip › Supplementary Figures and Tables/Table S3.xlsx]

## Sheet: BP
ID	Description	GeneRatio	BgRatio	pvalue	p.adjust	qvalue	geneID	Count
GO:0007389	pattern specification process	53/1041	455/18866	2.2185e-07	0.00176881	0.00161087	CCDC39/TBC1D32/CFAP53/DZIP1L/TDRD5/DNAAF1/GORAB/LRP5L/WNT3A/NKD1/KDM2B/TTC25/DYNC2H1/DNAI2/TBX21/INTU/DNAI1/SIX2/BASP1/ZEB2/DNAH11/KDM6A/NKX2-1/HNF1B/TBX2/AURKA/SMARCD3/SHH/TRA2B/ROBO2/RFX3/MSX2/MSX1/MEOX2/MEOX1/SMAD1/HOXD8/HOXC4/HOXB4/HOXA5/HOXA4/HOXA3/FOXA2/FOXA1/FOLR1/FOXF1/FGFR2/FGFR1/FGF1/EYA1/ENG/CTNNB1/ASPH	53
GO:1901362	organic cyclic compound biosynthetic process	308/1041	4402/18866	1.0097e-06	0.00178558	0.00162613	ZBED6/ZNF717/ZNF726/SCX/ZNF674/MTHFD2L/ZNF724/ZNF793/ZNF568/ZNF677/ZNF404/ZNF850/STING1/ZNF678/TFAP2E/ZNF546/SCAI/ZNF875/ZFP82/ZNF283/NUDT7/RCOR2/ZNF683/BCLAF3/ADGRG3/MTURN/NLRC3/ADCY4/ARID2/POLR3H/ZNF675/ZNF384/ZNF540/ZNF100/ZNF780B/ZNF567/ZNF846/ZNF782/CREBRF/ZNF681/ZNF738/ZFP90/NUDT16/DMBX1/ZNF573/ZNF441/METTL23/ZNF720/TWIST2/BATF2/OSR2/OSBPL1A/EGLN3/TP53INP1/FOXP2/ATP5IF1/ZNF300/TTC5/LRP5L/CR…	308
GO:0000122	negative regulation of transcription by RNA polymerase II	86/1041	922/18866	1.11764e-06	0.00178558	0.00162613	ZBED6/ZNF674/ZNF568/ZNF404/ZNF875/ZNF675/ZNF846/ZFP90/DMBX1/OSR2/FOXP2/CREB3L1/MAEL/CBX2/KDM2B/BRMS1L/E2F8/IRX6/ZFP69B/SUDS3/PRDM16/MYOZ1/ZNF608/MTA3/DNAJC17/TBX21/ANKRD1/CBX7/ZFPM2/ZBTB1/PKIG/PRDM5/FBLN5/ZEB2/TBX4/ZNF140/ZNF85/ZNF10/TXN/NKX2-1/TGIF1/TDG/TCF21/HNF1B/TBX2/SNAI2/SHH/PURA/MAPK10/POU5F1/NFIX/NFATC3/TRIM37/MSX2/MSX1/CIITA/MDM4/MDM2/SMAD9/SMAD1/MXD1/LOXL2/INSM1/FOXK2/IFNG/IFI16/HSPA1A/…	86
GO:0010817	regulation of hormone levels	56/1041	522/18866	1.47072e-06	0.00178558	0.00162613	HCAR2/FAM3D/C1QTNF3/UCN3/LRP5L/UQCC2/AKR1B10/RETN/ERO1B/SYBU/ANO1/BCO1/GCNT4/HSD17B14/HSD17B11/GAL/PCLO/TIPARP/SIRT4/RAB11FIP2/ECE2/CACNA2D2/LRAT/HSD17B6/FZD4/SLC7A5/GPR68/HSD17B8/UCN/HNF1B/TAC1/SNAP25/SLC5A5/SHH/CCL5/RFX3/CDK16/NMB/IFNG/HSD17B4/FOXA2/FOXA1/GCG/GATA3/FGFR1/DIO2/DIO1/CYP2D6/CRYM/CRABP1/CPE/ABCC2/AKR1C4/CES1/ANXA1/ADH1C	56
GO:0018130	heterocycle biosynthetic process	297/1041	4237/18866	1.49905e-06	0.00178558	0.00162613	ZBED6/ZNF717/ZNF726/SCX/ZNF674/MTHFD2L/ZNF724/ZNF793/ZNF568/ZNF677/ZNF404/ZNF850/STING1/ZNF678/TFAP2E/ZNF546/SCAI/ZNF875/ZFP82/ZNF283/NUDT7/RCOR2/ZNF683/BCLAF3/ADGRG3/MTURN/NLRC3/ADCY4/ARID2/POLR3H/ZNF675/ZNF384/ZNF540/ZNF100/ZNF780B/ZNF567/ZNF846/ZNF782/CREBRF/ZNF681/ZNF738/ZFP90/NUDT16/DMBX1/ZNF573/ZNF441/METTL23/ZNF720/TWIST2/BATF2/OSR2/EGLN3/TP53INP1/FOXP2/ATP5IF1/ZNF300/TTC5/LRP5L/CREB3L1/TR…	297
GO:0006355	regulation of transcription, DNA-templated	250/1041	3467/18866	1.71611e-06	0.00178558	0.00162613	ZBED6/ZNF717/ZNF726/SCX/ZNF674/ZNF724/ZNF793/ZNF568/ZNF677/ZNF404/ZNF850/STING1/ZNF678/TFAP2E/ZNF546/ZNF875/ZFP82/ZNF283/RCOR2/ZNF683/BCLAF3/ADGRG3/MTURN/NLRC3/ARID2/ZNF675/ZNF384/ZNF540/ZNF100/ZNF780B/ZNF567/ZNF846/ZNF782/CREBRF/ZNF681/ZNF738/ZFP90/DMBX1/ZNF573/ZNF441/METTL23/ZNF720/TWIST2/BATF2/OSR2/EGLN3/TP53INP1/FOXP2/ZNF300/TTC5/LRP5L/CREB3L1/TRIM41/WNT3A/MAEL/TRIM52/ZNF607/CBX2/PSRC1/KDM2B/…	250
GO:0060441	epithelial tube branching involved in lung morphogenesis	10/1041	29/18866	1.91632e-06	0.00178558	0.00162613	RSPO2/NKX2-1/SHH/TNC/HOXA5/FOXA1/FOXF1/FGFR2/CTSH/CTNNB1	10
GO:0048557	embryonic digestive tract morphogenesis	8/1041	18/18866	2.22834e-06	0.00178558	0.00162613	RBPMS2/SIX2/TCF21/HNF1B/SHH/HLX/FOXF1/FGFR2	8
GO:0001578	microtubule bundle formation	19/1041	101/18866	2.30592e-06	0.00178558	0.00162613	CFAP73/CFAP100/CCDC39/CFAP157/CCDC66/DNAAF1/CCDC65/PSRC1/ARMC2/TTC25/CFAP43/DNAI2/CDK5RAP2/DNAAF5/DNAI1/NEURL1/ZNF207/CLIP1/CAPN6	19
GO:1903506	regulation of nucleic acid-templated transcription	253/1041	3531/18866	2.40352e-06	0.00178558	0.00162613	ZBED6/ZNF717/ZNF726/SCX/ZNF674/ZNF724/ZNF793/ZNF568/ZNF677/ZNF404/ZNF850/STING1/ZNF678/TFAP2E/ZNF546/SCAI/ZNF875/ZFP82/ZNF283/RCOR2/ZNF683/BCLAF3/ADGRG3/MTURN/NLRC3/ARID2/ZNF675/ZNF384/ZNF540/ZNF100/ZNF780B/ZNF567/ZNF846/ZNF782/CREBRF/ZNF681/ZNF738/ZFP90/DMBX1/ZNF573/ZNF441/METTL23/ZNF720/TWIST2/BATF2/OSR2/EGLN3/TP53INP1/FOXP2/ZNF300/TTC5/LRP5L/CREB3L1/TRIM41/WNT3A/MAEL/TRIM52/ZNF607/CBX2/PSRC1/K…	253
GO:0019438	aromatic compound biosynthetic process	296/1041	4248/18866	2.67654e-06	0.00178558	0.00162613	ZBED6/ZNF717/ZNF726/SCX/ZNF674/MTHFD2L/ZNF724/ZNF793/ZNF568/ZNF677/ZNF404/ZNF850/STING1/ZNF678/TFAP2E/ZNF546/SCAI/ZNF875/ZFP82/ZNF283/NUDT7/RCOR2/ZNF683/BCLAF3/ADGRG3/MTURN/NLRC3/ADCY4/ARID2/POLR3H/ZNF675/ZNF384/ZNF540/ZNF100/ZNF780B/ZNF567/ZNF846/ZNF782/CREBRF/ZNF681/ZNF738/ZFP90/NUDT16/DMBX1/ZNF573/ZNF441/METTL23/ZNF720/TWIST2/BATF2/OSR2/EGLN3/TP53INP1/FOXP2/ATP5IF1/ZNF300/TTC5/LRP5L/CREB3L1/TR…	296
GO:2001141	regulation of RNA biosynthetic process	253/1041	3536/18866	2.68743e-06	0.00178558	0.00162613	ZBED6/ZNF717/ZNF726/SCX/ZNF674/ZNF724/ZNF793/ZNF568/ZNF677/ZNF404/ZNF850/STING1/ZNF678/TFAP2E/ZNF546/SCAI/ZNF875/ZFP82/ZNF283/RCOR2/ZNF683/BCLAF3/ADGRG3/MTURN/NLRC3/ARID2/ZNF675/ZNF384/ZNF540/ZNF100/ZNF780B/ZNF567/ZNF846/ZNF782/CREBRF/ZNF681/ZNF738/ZFP90/DMBX1/ZNF573/ZNF441/METTL23/ZNF720/TWIST2/BATF2/OSR2/EGLN3/TP53INP1/FOXP2/ZNF300/TTC5/LRP5L/CREB3L1/TRIM41/WNT3A/MAEL/TRIM52/ZNF607/CBX2/PSRC1/K…	253
GO:0019219	regulation of nucleobase-containing compound metabolic process	285/1041	4075/18866	3.32614e-06	0.00200734	0.0018281	ZBED6/ZNF717/ZNF726/SCX/ZNF674/ZNF724/ZNF793/RBM12B/ZNF568/ZNF677/ZNF404/ZNF850/STING1/ZNF678/TFAP2E/ZNF546/SCAI/ZNF875/ZFP82/ZNF283/SLC39A5/RCOR2/ZNF683/BCLAF3/ADGRG3/MTURN/NLRC3/ARID2/ZNF675/ZNF384/ZNF540/ZNF100/ZNF780B/ZNF567/ZNF846/USP51/ZNF782/CREBRF/RC3H1/ZNF681/ZNF738/ZFP90/NUDT16/DMBX1/ZNF573/ZNF441/METTL23/ZNF720/TWIST2/BATF2/OSR2/EGLN3/TP53INP1/FOXP2/ZNF300/TTC5/LRP5L/CREB3L1/TRIM41/TIC…	285
GO:0006351	transcription, DNA-templated	259/1041	3647/18866	3.52474e-06	0.00200734	0.0018281	ZBED6/ZNF717/ZNF726/SCX/ZNF674/ZNF724/ZNF793/ZNF568/ZNF677/ZNF404/ZNF850/STING1/ZNF678/TFAP2E/ZNF546/SCAI/ZNF875/ZFP82/ZNF283/RCOR2/ZNF683/BCLAF3/ADGRG3/MTURN/NLRC3/ARID2/POLR3H/ZNF675/ZNF384/ZNF540/ZNF100/ZNF780B/ZNF567/ZNF846/ZNF782/CREBRF/ZNF681/ZNF738/ZFP90/DMBX1/ZNF573/ZNF441/METTL23/ZNF720/TWIST2/BATF2/OSR2/EGLN3/TP53INP1/FOXP2/ZNF300/TTC5/LRP5L/CREB3L1/TRIM41/WNT3A/MAEL/TRIM52/ZNF607/CBX2/…	259
GO:0034654	nucleobase-containing compound biosynthetic process	290/1041	4175/18866	4.67709e-06	0.00240531	0.00219053	ZBED6/ZNF717/ZNF726/SCX/ZNF674/MTHFD2L/ZNF724/ZNF793/ZNF568/ZNF677/ZNF404/ZNF850/STING1/ZNF678/TFAP2E/ZNF546/SCAI/ZNF875/ZFP82/ZNF283/NUDT7/RCOR2/ZNF683/BCLAF3/ADGRG3/MTURN/NLRC3/ADCY4/ARID2/POLR3H/ZNF675/ZNF384/ZNF540/ZNF100/ZNF780B/ZNF567/ZNF846/ZNF782/CREBRF/ZNF681/ZNF738/ZFP90/NUDT16/DMBX1/ZNF573/ZNF441/METTL23/ZNF720/TWIST2/BATF2/OSR2/EGLN3/TP53INP1/FOXP2/ZNF300/TTC5/LRP5L/CREB3L1/TRIM41/WNT…	290
GO:0045892	negative regulation of transcription, DNA-templated	111/1041	1321/18866	4.85538e-06	0.00240531	0.00219053	ZBED6/SCX/ZNF674/ZNF568/ZNF404/ZNF875/RCOR2/ZNF675/ZNF540/ZNF846/ZFP90/DMBX1/TWIST2/OSR2/FOXP2/CREB3L1/MAEL/CBX2/KDM2B/BRMS1L/ZNF703/PHC3/E2F8/IRX6/ZFP69B/SUDS3/PRDM16/MYOZ1/ZNF608/MTA3/TCEAL7/DNAJC17/NRDE2/PPHLN1/TBX21/ANKRD1/PRAME/CBX7/ZFPM2/PLCB1/PHF8/ZBTB1/PHB2/PKIG/PRDM5/SIX2/FBLN5/BASP1/YAF2/SETDB1/ZEB2/TBX4/H3C6/H4C9/ZNF140/ZNF91/ZNF85/ZNF10/TXN/NKX2-1/TGIF1/TDG/TCF21/HNF1B/TBX2/SNAI2/SHH/…	111
GO:0032774	RNA biosynthetic process	262/1041	3714/18866	5.12859e-06	0.00240531	0.00219053	ZBED6/ZNF717/ZNF726/SCX/ZNF674/ZNF724/ZNF793/ZNF568/ZNF677/ZNF404/ZNF850/STING1/ZNF678/TFAP2E/ZNF546/SCAI/ZNF875/ZFP82/ZNF283/RCOR2/ZNF683/BCLAF3/ADGRG3/MTURN/NLRC3/ARID2/POLR3H/ZNF675/ZNF384/ZNF540/ZNF100/ZNF780B/ZNF567/ZNF846/ZNF782/CREBRF/ZNF681/ZNF738/ZFP90/DMBX1/ZNF573/ZNF441/METTL23/ZNF720/TWIST2/BATF2/OSR2/EGLN3/TP53INP1/FOXP2/ZNF300/TTC5/LRP5L/CREB3L1/TRIM41/WNT3A/MAEL/TRIM52/ZNF607/CBX2/…	262
GO:0097659	nucleic acid-templated transcription	261/1041	3701/18866	5.5266e-06	0.00244798	0.00222939	ZBED6/ZNF717/ZNF726/SCX/ZNF674/ZNF724/ZNF793/ZNF568/ZNF677/ZNF404/ZNF850/STING1/ZNF678/TFAP2E/ZNF546/SCAI/ZNF875/ZFP82/ZNF283/RCOR2/ZNF683/BCLAF3/ADGRG3/MTURN/NLRC3/ARID2/POLR3H/ZNF675/ZNF384/ZNF540/ZNF100/ZNF780B/ZNF567/ZNF846/ZNF782/CREBRF/ZNF681/ZNF738/ZFP90/DMBX1/ZNF573/ZNF441/METTL23/ZNF720/TWIST2/BATF2/OSR2/EGLN3/TP53INP1/FOXP2/ZNF300/TTC5/LRP5L/CREB3L1/TRIM41/WNT3A/MAEL/TRIM52/ZNF607/CBX2/…	261
GO:0009889	regulation of biosynthetic process	298/1041	4342/18866	8.9807e-06	0.00376859	0.00343207	ZBED6/ZNF717/ZNF726/SCX/ZNF674/ZNF724/ZNF793/ZNF568/ZNF677/ZNF404/ZNF850/STING1/ZNF678/TFAP2E/ZNF546/SCAI/ZNF875/ZFP82/ZNF283/RCOR2/ZNF683/BCLAF3/ADGRG3/MTURN/NLRC3/ARID2/AGO3/ZNF675/ZNF384/ZNF540/ZNF100/ZNF780B/ZNF567/ZNF846/ZNF782/CREBRF/ERFE/RC3H1/ZNF681/ZNF738/ZFP90/DMBX1/ZNF573/ZNF441/METTL23/ZNF720/LRRK2/TWIST2/BATF2/OSR2/C1QTNF3/EGLN3/TP53INP1/FOXP2/ZNF300/TTC5/LRP5L/CREB3L1/TRIM41/TICRR/D…	298
GO:0060287	epithelial cilium movement involved in determination of left/right asymmetry	6/1041	11/18866	1.01142e-05	0.00403204	0.003672	CCDC39/CFAP53/DNAAF1/TTC25/DNAH11/RFX3	6
GO:0031326	regulation of cellular biosynthetic process	292/1041	4255/18866	1.17306e-05	0.0042132	0.00383699	ZBED6/ZNF717/ZNF726/SCX/ZNF674/ZNF724/ZNF793/ZNF568/ZNF677/ZNF404/ZNF850/STING1/ZNF678/TFAP2E/ZNF546/SCAI/ZNF875/ZFP82/ZNF283/RCOR2/ZNF683/BCLAF3/ADGRG3/MTURN/NLRC3/ARID2/AGO3/ZNF675/ZNF384/ZNF540/ZNF100/ZNF780B/ZNF567/ZNF846/ZNF782/CREBRF/ERFE/RC3H1/ZNF681/ZNF738/ZFP90/DMBX1/ZNF573/ZNF441/METTL23/ZNF720/TWIST2/BATF2/OSR2/C1QTNF3/EGLN3/TP53INP1/FOXP2/ZNF300/TTC5/LRP5L/CREB3L1/TRIM41/TICRR/DPH6/WN…	292
GO:1903507	negative regulation of nucleic acid-templated transcription	112/1041	1364/18866	1.24156e-05	0.0042132	0.00383699	ZBED6/SCX/ZNF674/ZNF568/ZNF404/SCAI/ZNF875/RCOR2/ZNF675/ZNF540/ZNF846/ZFP90/DMBX1/TWIST2/OSR2/FOXP2/CREB3L1/MAEL/CBX2/KDM2B/BRMS1L/ZNF703/PHC3/E2F8/IRX6/ZFP69B/SUDS3/PRDM16/MYOZ1/ZNF608/MTA3/TCEAL7/DNAJC17/NRDE2/PPHLN1/TBX21/ANKRD1/PRAME/CBX7/ZFPM2/PLCB1/PHF8/ZBTB1/PHB2/PKIG/PRDM5/SIX2/FBLN5/BASP1/YAF2/SETDB1/ZEB2/TBX4/H3C6/H4C9/ZNF140/ZNF91/ZNF85/ZNF10/TXN/NKX2-1/TGIF1/TDG/TCF21/HNF1B/TBX2/SNAI2…	112
GO:0051252	regulation of RNA metabolic process	265/1041	3807/18866	1.25178e-05	0.0042132	0.00383699	ZBED6/ZNF717/ZNF726/SCX/ZNF674/ZNF724/ZNF793/RBM12B/ZNF568/ZNF677/ZNF404/ZNF850/STING1/ZNF678/TFAP2E/ZNF546/SCAI/ZNF875/ZFP82/ZNF283/SLC39A5/RCOR2/ZNF683/BCLAF3/ADGRG3/MTURN/NLRC3/ARID2/ZNF675/ZNF384/ZNF540/ZNF100/ZNF780B/ZNF567/ZNF846/ZNF782/CREBRF/RC3H1/ZNF681/ZNF738/ZFP90/NUDT16/DMBX1/ZNF573/ZNF441/METTL23/ZNF720/TWIST2/BATF2/OSR2/EGLN3/TP53INP1/FOXP2/ZNF300/TTC5/LRP5L/CREB3L1/TRIM41/WNT3A/MAE…	265
GO:2000112	regulation of cellular macromolecule biosynthetic process	276/1041	3991/18866	1.26824e-05	0.0042132	0.00383699	ZBED6/ZNF717/ZNF726/SCX/ZNF674/ZNF724/ZNF793/ZNF568/ZNF677/ZNF404/ZNF850/STING1/ZNF678/TFAP2E/ZNF546/ZNF875/ZFP82/ZNF283/RCOR2/ZNF683/BCLAF3/ADGRG3/MTURN/NLRC3/ARID2/AGO3/ZNF675/ZNF384/ZNF540/ZNF100/ZNF780B/ZNF567/ZNF846/ZNF782/CREBRF/RC3H1/ZNF681/ZNF738/ZFP90/DMBX1/ZNF573/ZNF441/METTL23/ZNF720/TWIST2/BATF2/OSR2/EGLN3/TP53INP1/FOXP2/ZNF300/TTC5/LRP5L/CREB3L1/TRIM41/TICRR/DPH6/WNT3A/MAEL/TRIM52/ZN…	276
GO:1902679	negative regulation of RNA biosynthetic process	112/1041	1366/18866	1.32453e-05	0.00422419	0.00384699	ZBED6/SCX/ZNF674/ZNF568/ZNF404/SCAI/ZNF875/RCOR2/ZNF675/ZNF540/ZNF846/ZFP90/DMBX1/TWIST2/OSR2/FOXP2/CREB3L1/MAEL/CBX2/KDM2B/BRMS1L/ZNF703/PHC3/E2F8/IRX6/ZFP69B/SUDS3/PRDM16/MYOZ1/ZNF608/MTA3/TCEAL7/DNAJC17/NRDE2/PPHLN1/TBX21/ANKRD1/PRAME/CBX7/ZFPM2/PLCB1/PHF8/ZBTB1/PHB2/PKIG/PRDM5/SIX2/FBLN5/BASP1/YAF2/SETDB1/ZEB2/TBX4/H3C6/H4C9/ZNF140/ZNF91/ZNF85/ZNF10/TXN/NKX2-1/TGIF1/TDG/TCF21/HNF1B/TBX2/SNAI2…	112
GO:0000226	microtubule cytoskeleton organization	58/1041	591/18866	1.50447e-05	0.00449847	0.00409678	GOLGA8B/CFAP73/CFAP100/CCDC39/CFAP157/CCDC66/SAXO2/CCDC88B/HEPACAM2/DNAAF1/SAPCD2/WNT3A/CCDC65/PSRC1/ARMC2/TTC25/CFAP43/TUBA4B/MAP6D1/BORA/TTLL7/AUNIP/DNAI2/STARD9/BCCIP/PARD3/CDK5RAP2/DNAAF5/DNAI1/RNF19A/SPEF1/KIF4A/TPX2/CHEK2/KIF2C/SPAG5/TACC2/TUBB3/PARP3/CEP350/PCLAF/GCC2/KIF23/ARHGEF2/NEURL1/KAT2B/ZNF207/UVRAG/TUBA3C/AURKA/CLIP1/NEFL/TRIM37/KIF11/HSPA1A/CTNNB1/CENPA/CAPN6	58
GO:0034645	cellular macromolecule biosynthetic process	333/1041	4963/18866	1.52338e-05	0.00449847	0.00409678	ZBED6/ZNF717/ZNF726/C1GALT1C1L/SCX/ZNF674/ZNF724/ZNF793/NHLRC1/ZNF568/ZNF677/ZNF404/ZNF850/ZDHHC21/STING1/ZNF678/TFAP2E/ZNF546/SCAI/ZNF875/ZFP82/ZNF283/RCOR2/ZNF683/BCLAF3/MMS22L/ADGRG3/MTURN/LTO1/MRPL21/NLRC3/ARID2/AGO3/POLR3H/ZNF675/ZNF384/ZNF540/ZNF100/ZNF780B/ZNF567/ZNF846/ZNF782/CREBRF/RC3H1/ZNF681/ZNF738/ZFP90/MUC15/DMBX1/ZNF573/ZNF441/METTL23/ZNF720/MUCL1/TWIST2/RPL39L/BATF2/OSR2/EGLN3/TP5…	333
GO:0019835	cytolysis	9/1041	29/18866	1.68183e-05	0.00478901	0.00436137	MMD/GZMB/GZMA/GZMH/F2/C8G/C8B/C8A/C7	9
GO:0006950	response to stress	285/1041	4162/18866	1.87637e-05	0.00509785	0.00464264	EID3/NHLRC1/ERCC6L2/NCCRP1/STING1/RNF175/SLC39A5/CCDC88B/SHPRH/ZNF683/SFTA3/MMS22L/MTURN/OARD1/NLRC3/MLKL/ARID2/POLR3H/ZNF675/USP51/CREBRF/MUC15/SRXN1/MACROD2/FUNDC1/NUDT16/INO80C/LRRK2/JAML/MUCL1/IL22RA2/BATF2/C1QTNF3/UCN3/CDCA5/EGLN3/TP53INP1/ATP5IF1/FBXO44/TTC5/CREB3L1/TICRR/WNT3A/H2BC12/USP45/MAEL/MFSD2A/TRIM52/MCM8/ZDHHC16/SLF1/CLPB/WNT5B/NDFIP1/CPEB4/RNF34/ATAD5/E2F8/NEIL1/CHAC1/AUNIP/IFIH1…	285
GO:0044271	cellular nitrogen compound biosynthetic process	332/1041	4960/18866	1.95757e-05	0.00509785	0.00464264	ZBED6/ZNF717/ZNF726/SCX/ZNF674/MTHFD2L/ZNF724/ZNF793/ZNF568/ZNF677/ZNF404/ZNF850/STING1/ZNF678/TFAP2E/ZNF546/SCAI/ZNF875/ZFP82/ZNF283/NUDT7/RCOR2/ZNF683/BCLAF3/ADGRG3/MTURN/LTO1/MRPL21/NLRC3/ADCY4/ARID2/AGO3/POLR3H/ZNF675/ZNF384/ZNF540/ZNF100/ZNF780B/ZNF567/ZNF846/ZNF782/CREBRF/RC3H1/ZNF681/ZNF738/ZFP90/NUDT16/DMBX1/ZNF573/ZNF441/METTL23/ZNF720/TWIST2/RPL39L/BATF2/OSR2/EGLN3/TP53INP1/FOXP2/ATP5IF…	332
GO:0060425	lung morphogenesis	12/1041	52/18866	1.98211e-05	0.00509785	0.00464264	RSPO2/FOXP2/NKX2-1/TCF21/SHH/TNC/HOXA5/FOXA1/FOXF1/FGFR2/CTSH/CTNNB1	12
GO:0009887	animal organ morphogenesis	92/1041	1085/18866	2.34106e-05	0.00581934	0.0052997	SCX/RBPMS2/RSPO2/CCDC39/WDR72/ARID2/TTC39C/DNAAF1/LRRK2/OSR2/FOXP2/LRP5L/SAPCD2/WNT3A/NKD1/MFSD2A/KDM2B/NTNG2/SLITRK6/SLC44A4/ROGDI/FAT4/LIMS2/FAM20A/SDK2/ATP8A2/GCNT4/TBX21/FLVCR1/INTU/ANKRD1/TSKU/TIPARP/ZFPM2/PHB2/SIX2/BASP1/SYCP2/USH1C/TBX4/CFLAR/DNAH11/FZD4/VEGFC/KDM6A/NKX2-1/TCF21/HNF1B/TBX2/SMARCD3/SNAI2/SHH/SFTPB/ROBO2/PSMB5/PGF/PAX9/NTRK2/MSX2/MSX1/MDM4/MDM2/LTF/INPPL1/TNC/HOXD8/HOXC4/HOX…	92
GO:0010604	positive regulation of macromolecule metabolic process	249/1041	3574/18866	2.40861e-05	0.00581934	0.0052997	KHDC1L/SCX/NHLRC1/STING1/TFAP2E/SLC39A5/CCDC88B/BCLAF3/MTURN/MLKL/ADCY4/ARID2/AGO3/POLR3H/CREBRF/RC3H1/CCBE1/ZFP90/NUDT16/TMIGD2/METTL23/LRRK2/OSR2/C1QTNF3/EGLN3/TP53INP1/FOXP2/ATP5IF1/ZNF300/TTC5/LRP5L/CREB3L1/WNT3A/NKD1/MFSD2A/PSRC1/UQCC2/SLF1/PCBD2/RILP/CLPB/NDFIP1/ATAD5/BORA/CARF/E2F8/IRX6/POLR1E/IFIH1/MAGEF1/PRDM16/NLRC4/FANCM/CALCOCO1/ZFAT/MTA3/CASS4/ACKR3/PRDM10/CAND1/CDK5RAP2/FANCI/BANP/N…	249
GO:0010556	regulation of macromolecule biosynthetic process	280/1041	4094/18866	2.53608e-05	0.00594712	0.00541607	ZBED6/ZNF717/ZNF726/SCX/ZNF674/ZNF724/ZNF793/ZNF568/ZNF677/ZNF404/ZNF850/STING1/ZNF678/TFAP2E/ZNF546/SCAI/ZNF875/ZFP82/ZNF283/RCOR2/ZNF683/BCLAF3/ADGRG3/MTURN/NLRC3/ARID2/AGO3/ZNF675/ZNF384/ZNF540/ZNF100/ZNF780B/ZNF567/ZNF846/ZNF782/CREBRF/RC3H1/ZNF681/ZNF738/ZFP90/DMBX1/ZNF573/ZNF441/METTL23/ZNF720/LRRK2/TWIST2/BATF2/OSR2/EGLN3/TP53INP1/FOXP2/ZNF300/TTC5/LRP5L/CREB3L1/TRIM41/TICRR/DPH6/WNT3A/MAE…	280
GO:0048562	embryonic organ morphogenesis	35/1041	302/18866	2.7607e-05	0.00628887	0.00572731	RBPMS2/CCDC39/TTC39C/DNAAF1/OSR2/WNT3A/KDM2B/SLITRK6/SLC44A4/ATP8A2/TBX21/FLVCR1/SIX2/USH1C/KDM6A/TCF21/HNF1B/TBX2/SHH/MSX1/HOXC4/HOXB4/HOXA5/HOXA4/HOXA3/HLX/GATA3/FOLR1/FOXF1/FGFR2/FGFR1/FBN2/EYA1/ENG/CTNNB1	35
GO:0048732	gland development	46/1041	443/18866	2.88055e-05	0.00637962	0.00580996	ZDHHC21/CCDC39/DNAAF1/LRP5L/WNT3A/ORAI1/ZNF703/E2F8/LIMS2/ZBTB1/PHB2/NEURL1/CCNB2/CLDN1/CFLAR/SOCS2/TYMS/NKX2-1/TCF21/HNF1B/TBX2/AURKA/SNAI2/SHH/MSX2/MSX1/MST1/INSM1/TNC/HOXA5/HOXA3/FOXA1/HMGCL/HLX/GATA6/GATA3/FOXF1/FGFR2/FGFR1/FGF1/CTNNB1/CEBPA/CAD/AREG/ANXA1/NR0B1	46
GO:0070887	cellular response to chemical stimulus	236/1041	3371/18866	3.07379e-05	0.0066236	0.00603215	SCX/SHISA2/ERCC6L2/RBPMS2/VWA2/STING1/RNF175/SLC39A5/ADCY4/ZNF675/CREBRF/ERFE/RC3H1/CCBE1/SRXN1/CMBL/LRRK2/JAML/IL22RA2/UCN3/EGLN3/TP53INP1/LRP5L/CREB3L1/TRIM41/WNT3A/UMODL1/SNX25/CCDC3/WNT5B/CYB5B/CPEB4/ZNF703/CARF/VEPH1/FAT4/RASL11B/IFIH1/PBLD/PRDM16/CALCOCO1/HCN3/AKR1B10/ACKR3/PARD3/UGGT2/SYBU/TRIM68/ANO1/MTARC2/GDAP1/MBIP/UBR5/CLDN18/TBX21/ERO1A/CD274/C5AR2/ANKRD1/TIPARP/DAPK2/CES3/SIRT4/PLCB…	236
GO:0003002	regionalization	39/1041	355/18866	3.34373e-05	0.00701567	0.00638921	TBC1D32/DZIP1L/TDRD5/DNAAF1/GORAB/LRP5L/WNT3A/NKD1/KDM2B/DYNC2H1/INTU/SIX2/BASP1/ZEB2/KDM6A/NKX2-1/HNF1B/AURKA/SMARCD3/SHH/TRA2B/ROBO2/MSX2/MSX1/MEOX2/MEOX1/HOXD8/HOXC4/HOXB4/HOXA5/HOXA4/HOXA3/FOXA2/FOXA1/FOXF1/FGFR2/FGFR1/FGF1/CTNNB1	39
GO:0006357	regulation of transcription by RNA polymerase II	185/1041	2545/18866	3.55556e-05	0.00726883	0.00661976	ZBED6/ZNF717/ZNF726/SCX/ZNF674/ZNF793/ZNF568/ZNF677/ZNF404/ZNF850/STING1/TFAP2E/ZNF546/ZNF875/ZFP82/ZNF283/RCOR2/ZNF683/BCLAF3/ZNF675/ZNF384/ZNF540/ZNF780B/ZNF567/ZNF846/ZNF782/CREBRF/ZNF681/ZFP90/DMBX1/ZNF573/ZNF441/METTL23/TWIST2/BATF2/OSR2/EGLN3/FOXP2/ZNF300/TTC5/LRP5L/CREB3L1/WNT3A/MAEL/ZNF607/CBX2/KDM2B/ZBTB37/HOPX/ZNF528/BRMS1L/ZNF611/CARF/E2F8/IRX6/ZFP69B/SUDS3/PRDM16/MYOZ1/CALCOCO1/ZFAT/Z…	185
GO:0045934	negative regulation of nucleobase-containing compound metabolic process	123/1041	1568/18866	3.7646e-05	0.00750378	0.00683373	ZBED6/SCX/ZNF674/ZNF568/ZNF404/SCAI/ZNF875/RCOR2/ZNF675/ZNF540/ZNF846/ZFP90/NUDT16/DMBX1/TWIST2/OSR2/FOXP2/CREB3L1/MAEL/CBX2/KDM2B/BRMS1L/NDFIP1/ZNF703/PHC3/E2F8/NEIL1/IRX6/AUNIP/ZFP69B/SUDS3/MAGEF1/PRDM16/MYOZ1/ZNF608/MTA3/TCEAL7/DNAJC17/NRDE2/PPHLN1/UBR5/TBX21/ANKRD1/PRAME/CBX7/ZFPM2/PLCB1/PHF8/ZBTB1/PHB2/PKIG/PRDM5/SIX2/FBLN5/BASP1/YAF2/PARP3/SETDB1/ZEB2/TBX4/KAT2B/H3C6/H4C9/ZNF140/ZNF91/ZNF85…	123
GO:0007017	microtubule-based process	75/1041	852/18866	4.05764e-05	0.00789062	0.00718603	GOLGA8B/CFAP73/CFAP100/CCDC39/CFAP157/CCDC66/SAXO2/CCDC88B/HEPACAM2/CFAP53/CFAP221/DNAAF1/CFAP70/CATSPER1/KIF12/SAPCD2/WNT3A/CCDC65/PSRC1/ARMC2/TEKT1/DYNLRB2/TTC25/CFAP43/TUBA4B/MAP6D1/BORA/TTLL7/DYNC2H1/AUNIP/DNAI2/STARD9/BCCIP/PARD3/CDK5RAP2/SYBU/DNAAF5/MEMO1/DNAI1/CABYR/RNF19A/SPEF1/KIF4A/TPX2/CHEK2/KIF2C/SPAG5/TACC2/TUBB3/RASGRP1/PARP3/CEP350/PCLAF/GCC2/KIF23/ARHGEF2/NEURL1/KAT2B/DNAH11/ZNF20…	75
GO:0030324	lung development	24/1041	177/18866	4.19886e-05	0.00795819	0.00724756	AARD/RSPO2/CCDC39/CCBE1/DNAAF1/FOXP2/ZFPM2/TBX4/NKX2-1/TCF21/SHH/TNC/HOXA5/FOXA1/GATA6/FOXF1/FGFR2/FGFR1/FGF1/EIF4EBP1/CTSH/CTNNB1/CHI3L1/CEBPA	24
GO:0048754	branching morphogenesis of an epithelial tube	22/1041	155/18866	4.29201e-05	0.00795819	0.00724756	RSPO2/LRP5L/FAT4/PHB2/SIX2/NKX2-1/TCF21/HNF1B/SHH/PGF/MSX2/TNC/HOXA5/FOXA1/FOXF1/FGFR2/FGF1/EYA1/ENG/CTSH/CTNNB1/AREG	22
GO:0051173	positive regulation of nitrogen compound metabolic process	224/1041	3196/18866	4.88228e-05	0.00884691	0.00805693	KHDC1L/SCX/NHLRC1/STING1/TFAP2E/SLC39A5/BCLAF3/MTURN/MLKL/ADCY4/ARID2/CREBRF/RC3H1/CCBE1/ZFP90/NUDT16/METTL23/LRRK2/OSR2/EGLN3/TP53INP1/FOXP2/ATP5IF1/ZNF300/TTC5/LRP5L/CREB3L1/WNT3A/NKD1/PSRC1/UQCC2/SLF1/PCBD2/RILP/NDFIP1/ATAD5/BORA/CARF/E2F8/IRX6/MAGEF1/PRDM16/NLRC4/FANCM/CALCOCO1/ZFAT/MTA3/CASS4/ACKR3/PRDM10/CAND1/CDK5RAP2/FANCI/BANP/NSD3/FAM20A/DCUN1D1/GSAP/VGLL1/TBC1D7/RNFT1/GAL/TBX21/SENP1/U…	224
GO:0060484	lung-associated mesenchyme development	5/1041	9/18866	5.29725e-05	0.00900659	0.00820235	SHH/HOXA5/FGFR2/FGFR1/CTNNB1	5
GO:0070286	axonemal dynein complex assembly	9/1041	33/18866	5.30409e-05	0.00900659	0.00820235	CFAP73/CFAP100/CCDC39/DNAAF1/CCDC65/TTC25/DNAI2/DNAAF5/DNAI1	9
GO:0009636	response to toxic substance	30/1041	250/18866	5.30929e-05	0.00900659	0.00820235	SRXN1/TP53INP1/AKR1B10/MTARC2/INMT/FBLN5/AIFM1/CLDN1/TYMS/TXNRD1/TXN/TLR2/SOD2/CCL5/CCL4/RAD51/NFE2L2/NEFL/MDM2/HP/GPX3/FECH/EPHX1/DNMT3A/NQO1/ABCC2/CLIC2/CES1/CD36/ALOX5AP	30
GO:0033554	cellular response to stress	156/1041	2100/18866	5.58762e-05	0.00928126	0.0084525	EID3/NHLRC1/ERCC6L2/NCCRP1/RNF175/SLC39A5/SHPRH/MMS22L/MTURN/OARD1/MLKL/ARID2/ZNF675/USP51/CREBRF/SRXN1/MACROD2/NUDT16/INO80C/LRRK2/UCN3/CDCA5/EGLN3/TP53INP1/ATP5IF1/FBXO44/TTC5/CREB3L1/TICRR/USP45/MAEL/MFSD2A/MCM8/ZDHHC16/SLF1/CLPB/CPEB4/RNF34/ATAD5/E2F8/NEIL1/CHAC1/AUNIP/MAGEF1/FANCM/NUP107/ACKR3/WRNIP1/BCCIP/WDR45B/UGGT2/NEIL3/FANCI/ANO1/INO80D/VPS13C/MBIP/REV1/UBR5/RNFT1/RRM2B/ERO1A/UBE2T/ANK…	156
GO:0060541	respiratory system development	26/1041	204/18866	5.99646e-05	0.00963375	0.0087735	AARD/RSPO2/CCDC39/CCBE1/DNAAF1/FOXP2/ZFPM2/BASP1/TBX4/KCNAB1/NKX2-1/TCF21/SHH/TNC/HOXA5/FOXA1/GATA6/FOXF1/FGFR2/FGFR1/FGF1/EIF4EBP1/CTSH/CTNNB1/CHI3L1/CEBPA	26
GO:0030323	respiratory tube development	24/1041	181/18866	6.04148e-05	0.00963375	0.0087735	AARD/RSPO2/CCDC39/CCBE1/DNAAF1/FOXP2/ZFPM2/TBX4/NKX2-1/TCF21/SHH/TNC/HOXA5/FOXA1/GATA6/FOXF1/FGFR2/FGFR1/FGF1/EIF4EBP1/CTSH/CTNNB1/CHI3L1/CEBPA	24
GO:2000113	negative regulation of cellular macromolecule biosynthetic process	124/1041	1602/18866	6.31006e-05	0.00986472	0.00898385	ZBED6/SCX/ZNF674/ZNF568/ZNF404/ZNF875/RCOR2/AGO3/ZNF675/ZNF540/ZNF846/RC3H1/ZFP90/DMBX1/TWIST2/OSR2/FOXP2/CREB3L1/MAEL/CBX2/KDM2B/BRMS1L/CPEB4/ZNF703/PHC3/E2F8/IRX6/ZFP69B/SUDS3/PRDM16/MYOZ1/ZNF608/MTA3/TCEAL7/DNAJC17/NRDE2/PPHLN1/TBX21/ANKRD1/GTPBP4/PRAME/CBX7/ZFPM2/PLCB1/PHF8/TNRC6B/ZBTB1/PHB2/CHEK2/PKIG/PRDM5/SIX2/FBLN5/BASP1/YAF2/PARP3/SETDB1/ZEB2/TBX4/ENC1/H3C6/H4C9/ZNF140/ZNF91/ZNF85/ZNF10/…	124
GO:0051253	negative regulation of RNA metabolic process	115/1041	1465/18866	6.67421e-05	0.0102334	0.00931957	ZBED6/SCX/ZNF674/ZNF568/ZNF404/SCAI/ZNF875/RCOR2/ZNF675/ZNF540/ZNF846/ZFP90/NUDT16/DMBX1/TWIST2/OSR2/FOXP2/CREB3L1/MAEL/CBX2/KDM2B/BRMS1L/ZNF703/PHC3/E2F8/IRX6/ZFP69B/SUDS3/PRDM16/MYOZ1/ZNF608/MTA3/TCEAL7/DNAJC17/NRDE2/PPHLN1/TBX21/ANKRD1/PRAME/CBX7/ZFPM2/PLCB1/PHF8/ZBTB1/PHB2/PKIG/PRDM5/SIX2/FBLN5/BASP1/YAF2/SETDB1/ZEB2/TBX4/KAT2B/H3C6/H4C9/ZNF140/ZNF91/ZNF85/ZNF10/TXN/NKX2-1/TGIF1/TDG/TCF21/HNF…	115
GO:0060795	cell fate commitment involved in formation of primary germ layer	9/1041	34/18866	6.86274e-05	0.0103239	0.00940202	WNT3A/SIX2/HNF1B/POU5F1/SMAD1/GATA6/FGFR1/EYA1/CTNNB1	9
GO:0048568	embryonic organ development	45/1041	451/18866	9.07912e-05	0.0134052	0.0122081	ZNF568/RBPMS2/CCDC39/ARID2/TTC39C/DNAAF1/OSR2/WNT3A/KDM2B/SLITRK6/SLC44A4/E2F8/ATP8A2/TBX21/FLVCR1/ZFPM2/SIX2/USH1C/TBX4/KDM6A/TCF21/HNF1B/TBX2/STK3/SHH/TRA2B/MSX1/KMT2A/KRT8/HOXC4/HOXB4/HOXA5/HOXA4/HOXA3/HLX/GATA3/FOLR1/FOXF1/FGFR2/FGFR1/FBN2/EYA1/ENG/CTNNB1/CEBPA	45
GO:0061138	morphogenesis of a branching epithelium	24/1041	187/18866	0.000101718	0.0143763	0.0130926	RSPO2/LRP5L/FAT4/PHB2/SIX2/NKX2-1/TCF21/HNF1B/SNAI2/SHH/PGF/MSX2/TNC/HOXA5/FOXA1/FOXF1/FGFR2/FGFR1/FGF1/EYA1/ENG/CTSH/CTNNB1/AREG	24
GO:0072132	mesenchyme morphogenesis	11/1041	52/18866	0.000102504	0.0143763	0.0130926	WNT3A/TBX2/SNAI2/ROBO2/MSX2/MSX1/MDM4/MDM2/FOXF1/FGFR1/ENG	11
GO:0035082	axoneme assembly	13/1041	70/18866	0.000102778	0.0143763	0.0130926	CFAP73/CFAP100/CCDC39/CFAP157/DNAAF1/CCDC65/ARMC2/TTC25/CFAP43/DNAI2/DNAAF5/DNAI1/NEURL1	13
GO:1901700	response to oxygen-containing compound	130/1041	1715/18866	0.000105362	0.0144837	0.0131903	ERCC6L2/VWA2/GPIHBP1/ADCY4/ERFE/LRRK2/CATSPER1/UCN3/TP53INP1/FOXP2/LRP5L/TRIM41/WNT3A/UMODL1/WNT5B/CPEB4/ZNF703/HCN3/AKR1B10/RETN/SYBU/ANO1/VPS13C/GDAP1/CLDN18/GAL/CD274/ANKRD1/PLCB1/CARD8/RAB11FIP2/PHB2/CHEK2/LILRA2/FBLN5/PEMT/NET1/RAMP3/NAMPT/SETDB1/LY86/LRAT/ARHGEF2/NEURL1/AIFM1/CLDN1/EIF2B2/KAT2B/CFLAR/GGH/SOCS2/STK24/FZD4/GPR68/YWHAG/UCN/TYMS/TXN/TRPM2/TLR2/TIMP4/TFPI/HNF1B/TAC1/SOD2/SMARCD1…	130
GO:0055114	oxidation-reduction process	84/1041	1014/18866	0.000118521	0.0160164	0.0145863	TSTD1/MTHFD2L/NHLRC1/CYP4X1/COX7B2/SRXN1/ADHFE1/MRAP2/EGLN3/MFSD2A/PYROXD2/KDM2B/ACSS1/PCBD2/AKR1E2/CYB5B/STEAP4/PRDM16/CYP4F11/VAT1L/AKR1B10/ERO1B/MTFR1L/PECR/MTARC2/BCO1/HSD17B14/HSD17B11/RRM2B/ERO1A/GNMT/SIRT4/PHF8/PTGR1/FAXDC2/AIFM1/SELENBP1/AOC3/HSD17B6/DYRK2/BBOX1/HSD17B8/KCNAB1/KDM6A/UCN/TXNRD1/TXN/TDG/TALDO1/SOD2/SC5D/PRODH/NDUFB5/MDH2/MAOA/CYP4F3/LOXL2/LDHA/IVD/FOXK2/IFNG/HSD17B4/HSD11B2…	84
GO:0001763	morphogenesis of a branching structure	25/1041	201/18866	0.000122512	0.0162798	0.0148261	RSPO2/LRRK2/LRP5L/FAT4/PHB2/SIX2/NKX2-1/TCF21/HNF1B/SNAI2/SHH/PGF/MSX2/TNC/HOXA5/FOXA1/FOXF1/FGFR2/FGFR1/FGF1/EYA1/ENG/CTSH/CTNNB1/AREG	25
GO:0009893	positive regulation of metabolic process	262/1041	3880/18866	0.000126408	0.0165221	0.0150468	KHDC1L/SCX/NHLRC1/STING1/TFAP2E/SLC39A5/CCDC88B/BCLAF3/MTURN/MLKL/ADCY4/ARID2/AGO3/POLR3H/CREBRF/RC3H1/CCBE1/ZFP90/NUDT16/TMIGD2/METTL23/LRRK2/OSR2/C1QTNF3/EGLN3/TP53INP1/FOXP2/ATP5IF1/ZNF300/TTC5/LRP5L/CREB3L1/WNT3A/NKD1/MFSD2A/PSRC1/UQCC2/SLF1/PCBD2/CCDC3/RILP/CLPB/NDFIP1/ATAD5/BORA/CARF/E2F8/IRX6/POLR1E/IFIH1/MAGEF1/PRDM16/NLRC4/FANCM/CALCOCO1/ZFAT/MTA3/CD177/CASS4/ACKR3/PRDM10/CAND1/CDK5RAP2/…	262
GO:0003341	cilium movement	21/1041	156/18866	0.000137481	0.0176796	0.0161009	CFAP73/CFAP100/CCDC39/CFAP157/CFAP53/CFAP221/DNAAF1/CFAP70/CATSPER1/CCDC65/ARMC2/TEKT1/TTC25/CFAP43/DNAI2/DNAAF5/DNAI1/CABYR/NEURL1/DNAH11/RFX3	21
GO:0001823	mesonephros development	16/1041	103/18866	0.000159312	0.0201618	0.0183615	OSR2/FAT4/SIX2/BASP1/TCF21/HNF1B/SHH/ROBO2/PGF/SMAD1/GATA3/FGFR2/FGFR1/FGF1/EYA1/CTNNB1	16
GO:0003401	axis elongation	8/1041	30/18866	0.000164732	0.0202398	0.0184325	WNT3A/NKD1/HNF1B/SHH/TNC/FGFR2/FGF1/AREG	8
GO:0006996	organelle organization	271/1041	4048/18866	0.000166896	0.0202398	0.0184325	ACTR3C/SMIM22/GOLGA8B/CFAP73/MIGA1/CFAP100/STING1/CCDC39/CFAP157/CCDC66/NUDT7/SAXO2/RCOR2/CCDC88B/TMEM80/SHPRH/KANK3/HEPACAM2/TBC1D32/CFAP53/LTO1/NAIF1/KLHDC8B/CFAP221/DZIP1L/GRAMD2A/ARID2/TDRD5/USP51/RC3H1/ATP8B3/CFAP52/FAM161B/FUNDC1/PTPDC1/DNAJC19/PLEKHH2/UBXN10/TTC39C/INO80C/DNAAF1/LRRK2/CFAP70/CDCA5/TP53INP1/ATP5IF1/BBIP1/GORAB/SAPCD2/WNT3A/CCDC65/H2BC12/COX14/CGNL1/MAEL/CBX2/PSRC1/KDM2B/NTN…	271
GO:0090427	activation of meiosis	3/1041	3/18866	0.000167544	0.0202398	0.0184325	PLCB1/MSX2/MSX1	3
GO:0010558	negative regulation of macromolecule biosynthetic process	125/1041	1659/18866	0.000186067	0.022142	0.0201648	ZBED6/SCX/ZNF674/ZNF568/ZNF404/SCAI/ZNF875/RCOR2/AGO3/ZNF675/ZNF540/ZNF846/RC3H1/ZFP90/DMBX1/TWIST2/OSR2/FOXP2/CREB3L1/MAEL/CBX2/KDM2B/BRMS1L/CPEB4/ZNF703/PHC3/E2F8/IRX6/ZFP69B/SUDS3/PRDM16/MYOZ1/ZNF608/MTA3/TCEAL7/DNAJC17/NRDE2/PPHLN1/TBX21/ANKRD1/GTPBP4/PRAME/CBX7/ZFPM2/PLCB1/PHF8/TNRC6B/ZBTB1/PHB2/CHEK2/PKIG/PRDM5/SIX2/FBLN5/BASP1/YAF2/PARP3/SETDB1/ZEB2/TBX4/ENC1/H3C6/H4C9/ZNF140/ZNF91/ZNF85/Z…	125
GO:0006366	transcription by RNA polymerase II	189/1041	2689/18866	0.000190344	0.0223178	0.0203249	ZBED6/ZNF717/ZNF726/SCX/ZNF674/ZNF793/ZNF568/ZNF677/ZNF404/ZNF850/STING1/TFAP2E/ZNF546/ZNF875/ZFP82/ZNF283/RCOR2/ZNF683/BCLAF3/ZNF675/ZNF384/ZNF540/ZNF780B/ZNF567/ZNF846/ZNF782/CREBRF/ZNF681/ZFP90/DMBX1/ZNF573/ZNF441/METTL23/TWIST2/BATF2/OSR2/EGLN3/FOXP2/ZNF300/TTC5/LRP5L/CREB3L1/WNT3A/MAEL/ZNF607/CBX2/KDM2B/ZBTB37/HOPX/ZNF528/BRMS1L/ZNF611/CARF/E2F8/IRX6/ZFP69B/SUDS3/PRDM16/MYOZ1/CALCOCO1/ZFAT/Z…	189
GO:0048645	animal organ formation	12/1041	65/18866	0.000199576	0.0230612	0.0210019	WNT3A/SMARCD3/SHH/ROBO2/HOXA3/GATA6/FOLR1/FGFR2/FGFR1/FGF1/EYA1/CTNNB1	12
GO:0048729	tissue morphogenesis	59/1041	664/18866	0.000208529	0.0237514	0.0216305	SCX/RSPO2/CCDC39/DNAAF1/GORAB/LRP5L/SAPCD2/WNT3A/NKD1/KDM2B/FAT4/GCNT4/TBX21/INTU/ANKRD1/ZFPM2/PHB2/SIX2/ZEB2/TBX4/FZD4/VEGFC/KDM6A/TXNRD1/NKX2-1/TCF21/HNF1B/TBX2/STK3/SNAI2/SHH/ROBO2/PSMB5/PGF/MYO9A/MSX2/MSX1/MDM4/MDM2/SMAD1/ITGA5/TNC/HOXB4/HOXA5/FOXA1/GATA3/FOLR1/FOXF1/FGFR2/FGFR1/FGF1/EYA1/ENG/CTSH/CTNNB1/CD44/CA2/AREG/ALOX12	59
GO:0042445	hormone metabolic process	26/1041	221/18866	0.000224406	0.0251999	0.0229497	AKR1B10/ERO1B/BCO1/GCNT4/HSD17B14/HSD17B11/GAL/TIPARP/ECE2/LRAT/HSD17B6/HSD17B8/SLC5A5/SHH/HSD17B4/FOXA1/GATA3/DIO2/DIO1/CYP2D6/CRYM/CRABP1/CPE/AKR1C4/CES1/ADH1C	26
GO:0009914	hormone transport	34/1041	323/18866	0.000236804	0.0262227	0.0238812	HCAR2/FAM3D/C1QTNF3/UCN3/LRP5L/UQCC2/RETN/SYBU/ANO1/GAL/PCLO/SIRT4/RAB11FIP2/CACNA2D2/FZD4/SLC7A5/GPR68/UCN/HNF1B/TAC1/SNAP25/CCL5/RFX3/CDK16/NMB/IFNG/FOXA2/GCG/GATA3/FGFR1/CRYM/CPE/ABCC2/ANXA1	34
GO:0031325	positive regulation of cellular metabolic process	230/1041	3382/18866	0.000249142	0.0272111	0.0247813	KHDC1L/SCX/NHLRC1/STING1/TFAP2E/SLC39A5/BCLAF3/MTURN/MLKL/ADCY4/ARID2/CREBRF/RC3H1/CCBE1/ZFP90/NUDT16/METTL23/LRRK2/OSR2/EGLN3/TP53INP1/FOXP2/ATP5IF1/ZNF300/TTC5/LRP5L/CREB3L1/WNT3A/MFSD2A/PSRC1/UQCC2/SLF1/PCBD2/NDFIP1/ATAD5/BORA/CARF/E2F8/IRX6/MAGEF1/PRDM16/NLRC4/FANCM/CALCOCO1/ZFAT/MTA3/CD177/CASS4/ACKR3/PRDM10/CAND1/CDK5RAP2/FANCI/TRIM68/BANP/NSD3/VPS13C/FAM20A/DCUN1D1/GSAP/VGLL1/TBC1D7/RNFT1/…	230
GO:0006260	DNA replication	30/1041	273/18866	0.000258767	0.0275573	0.0250966	MMS22L/TICRR/MCM8/ATAD5/E2F8/FAM111A/FANCM/WRNIP1/REV1/RRM2B/GTPBP4/CHEK2/PCLAF/UCN/RFC4/REV3L/RAD51/PURA/PTMS/PRIM1/ORC1/NFIX/NASP/MCM7/MCM4/FGFR1/EREG/DNA2/CDC6/CCNA2	30
GO:0060429	epithelium development	103/1041	1329/18866	0.000261003	0.0275573	0.0250966	SCX/ZDHHC21/RSPO2/CCDC39/TBC1D32/DZIP1L/KRT80/DNAAF1/FOXP2/GORAB/LRP5L/SAPCD2/WNT3A/NKD1/KRTAP4-1/MFSD2A/ORAI1/KDM2B/SLITRK6/ACTL8/WNT5B/SLC44A4/ZNF703/E2F8/FAT4/BCCIP/PPHLN1/GAL/TBX21/INTU/DKK4/PHB2/CNMD/SIX2/BASP1/USH1C/ZEB2/TBX4/CLDN1/FZD4/VEGFC/KDM6A/UPK3A/UPK2/TYMS/NKX2-1/TCF21/HNF1B/TBX2/SULT2B1/STK3/SPRR2F/SNAI2/SHH/ROBO2/RFX3/PTPRO/PSMB5/PGF/NPY/MYO9A/MSX2/MSX1/MST1/MEOX2/MEOX1/MAFG/SMAD1…	103
GO:0010033	response to organic substance	230/1041	3385/18866	0.000262681	0.0275573	0.0250966	SCX/SHISA2/RBPMS2/NCCRP1/VWA2/STING1/GPIHBP1/RNF175/SLC39A5/ADCY4/ZNF675/GPR180/CREBRF/ERFE/RC3H1/CCBE1/FUNDC1/LRRK2/CATSPER1/IL22RA2/UCN3/TP53INP1/FOXP2/FBXO44/LRP5L/CREB3L1/TRIM41/WNT3A/UMODL1/SNX25/CCDC3/CLPB/WNT5B/CPEB4/ZNF703/VEPH1/FAT4/CHAC1/RASL11B/IFIH1/PBLD/PRDM16/CALCOCO1/HCN3/AKR1B10/ACKR3/RETN/PARD3/UGGT2/SYBU/TRIM68/ANO1/VPS13C/GDAP1/UBR5/TBC1D7/CLDN18/RNFT1/GAL/RRM2B/TBX21/ERO1A/CD2…	230
GO:0009890	negative regulation of biosynthetic process	130/1041	1755/18866	0.00028163	0.028962	0.0263759	ZBED6/SCX/ZNF674/ZNF568/ZNF404/SCAI/ZNF875/RCOR2/AGO3/ZNF675/ZNF540/ZNF846/ERFE/RC3H1/ZFP90/DMBX1/TWIST2/OSR2/C1QTNF3/FOXP2/CREB3L1/MAEL/CBX2/KDM2B/BRMS1L/CCDC3/CPEB4/ZNF703/PHC3/E2F8/IRX6/ZFP69B/SUDS3/PRDM16/MYOZ1/ZNF608/MTA3/TCEAL7/DNAJC17/NRDE2/PPHLN1/TBX21/ANKRD1/GTPBP4/PRAME/CBX7/ZFPM2/PLCB1/PHF8/TNRC6B/ZBTB1/PHB2/CHEK2/PKIG/PRDM5/SIX2/FBLN5/BASP1/YAF2/PARP3/SETDB1/ZEB2/TBX4/CFLAR/ENC1/H3C6/…	130
GO:0031327	negative regulation of cellular biosynthetic process	128/1041	1724/18866	0.000286314	0.028962	0.0263759	ZBED6/SCX/ZNF674/ZNF568/ZNF404/SCAI/ZNF875/RCOR2/AGO3/ZNF675/ZNF540/ZNF846/ERFE/RC3H1/ZFP90/DMBX1/TWIST2/OSR2/C1QTNF3/FOXP2/CREB3L1/MAEL/CBX2/KDM2B/BRMS1L/CPEB4/ZNF703/PHC3/E2F8/IRX6/ZFP69B/SUDS3/PRDM16/MYOZ1/ZNF608/MTA3/TCEAL7/DNAJC17/NRDE2/PPHLN1/TBX21/ANKRD1/GTPBP4/PRAME/CBX7/ZFPM2/PLCB1/PHF8/TNRC6B/ZBTB1/PHB2/CHEK2/PKIG/PRDM5/SIX2/FBLN5/BASP1/YAF2/PARP3/SETDB1/ZEB2/TBX4/ENC1/H3C6/H4C9/ZNF140/…	128
GO:0001819	positive regulation of cytokine production	43/1041	447/18866	0.000286969	0.028962	0.0263759	STING1/CCDC88B/POLR3H/CCBE1/TMIGD2/C1QTNF3/WNT3A/CLPB/IFIH1/NLRC4/CD274/PLCB1/CARD8/PHB2/LILRA2/RASGRP1/AIM2/ARHGEF2/IL18R1/SEMA7A/SLC7A5/UCN/TLR3/TLR2/CX3CL1/XCL1/RORA/ORM2/MNDA/IFNG/IFI16/HSPA1A/HLA-G/GATA3/FCN1/F3/EREG/ELANE/CTNNB1/CD36/BIRC3/ANXA1/AGER	43
GO:0001657	ureteric bud development	15/1041	98/18866	0.00029837	0.0296388	0.0269922	FAT4/SIX2/BASP1/TCF21/HNF1B/SHH/ROBO2/PGF/SMAD1/GATA3/FGFR2/FGFR1/FGF1/EYA1/CTNNB1	15
GO:0048598	embryonic morphogenesis	54/1041	602/18866	0.000303547	0.0296388	0.0269922	SCX/ZNF568/RBPMS2/RSPO2/CCDC39/TBC1D32/TTC39C/DNAAF1/OSR2/LRP5L/WNT3A/KDM2B/SLITRK6/SLC44A4/DYNC2H1/ATP8A2/TBX21/FLVCR1/INTU/SIX2/ARFRP1/USH1C/ZEB2/TBX4/VEGFC/KDM6A/TXNRD1/TCF21/HNF1B/TBX2/STK3/SHH/POU5F1/MSX2/MSX1/SMAD1/ITGA5/HOXC4/HOXB4/HOXA5/HOXA4/HOXA3/FOXA2/HLX/GATA6/GATA3/FOLR1/FOXF1/FGFR2/FGFR1/FBN2/EYA1/ENG/CTNNB1	54
GO:0048285	organelle fission	45/1041	476/18866	0.000307735	0.0296388	0.0269922	KLHDC8B/LRRK2/CDCA5/MAEL/PSRC1/SLF1/BORA/NCAPG/FANCM/MFF/BCCIP/MTFR1L/CDK5RAP2/ANLN/GDAP1/UBE2S/MTBP/KIF4A/DDHD2/PLCB1/TPX2/PHB2/CHEK2/KIF2C/STAG3/SPAG5/SYCP2/NCAPD2/KIF23/CCNB2/PEX11B/ZNF207/AURKA/RAD51B/RAD51/MSX2/MSX1/KIF11/HSPA2/HSPA1A/FANCD2/FANCA/EREG/CDC6/BUB1B	45
GO:0033993	response to lipid	75/1041	909/18866	0.000308543	0.0296388	0.0269922	CREBRF/CATSPER1/UCN3/FOXP2/TRIM41/WNT3A/WNT5B/ZNF703/CALCOCO1/TRIM68/GDAP1/UBR5/CD274/ANKRD1/CARD8/PHB2/AKAP13/LILRA2/RAMP3/LY86/TRIP4/LRAT/AIFM1/CLDN1/CFLAR/SOCS2/FZD4/UCN/TYMS/TLR2/TIMP4/TFPI/TCF21/TAC1/SMARCD1/SNAI2/SKP2/CX3CL1/CCL5/RORA/PTGER2/NEFL/NASP/MSX2/MRC1/MDM2/LTF/TNC/HSD11B2/FOXA1/HMGCL/GLDC/MSTN/FGFR2/FECH/FABP3/ENG/ELANE/EIF4EBP1/DNMT3A/NQO1/DEFA5/CTSH/CTNNB1/ABCC2/CES1/CD36/CCNA2/…	75
GO:0072163	mesonephric epithelium development	15/1041	99/18866	0.00033404	0.0310767	0.0283017	FAT4/SIX2/BASP1/TCF21/HNF1B/SHH/ROBO2/PGF/SMAD1/GATA3/FGFR2/FGFR1/FGF1/EYA1/CTNNB1	15
GO:0072164	mesonephric tubule development	15/1041	99/18866	0.00033404	0.0310767	0.0283017	FAT4/SIX2/BASP1/TCF21/HNF1B/SHH/ROBO2/PGF/SMAD1/GATA3/FGFR2/FGFR1/FGF1/EYA1/CTNNB1	15
GO:0060485	mesenchyme development	31/1041	290/18866	0.000335206	0.0310767	0.0283017	SCX/WNT3A/ZNF703/PBLD/ZFPM2/SIX2/BASP1/ZEB2/SEMA7A/NKX2-1/TCF21/TBX2/SNAI2/SHH/ROBO2/MSX2/MSX1/MEOX1/MDM4/MDM2/LOXL2/HOXA5/FOXA2/FOXA1/GATA3/FOLR1/FOXF1/FGFR2/FGFR1/ENG/CTNNB1	31
GO:0042493	response to drug	39/1041	397/18866	0.000356717	0.0326909	0.0297717	CSAG3/GAL/ANKRD1/PTGR1/CHEK2/PEMT/AIM2/GGH/VEGFC/TYMS/TLR3/TIMP4/TGIF1/HNF1B/SLC22A3/RAP2A/RAD51/PGF/NFE2L2/KMT2A/MDM2/MCM7/LDHA/HSD11B2/GCLM/GATA6/GATA3/FECH/FABP3/ENO3/ENG/DNMT3A/CYP2D6/CTPS1/CTNNB1/ABCC2/CAD/ABCC6/ANXA1	39
GO:0048513	animal organ development	246/1041	3674/18866	0.000372556	0.03339	0.0304084	SCX/AARD/ZNF568/RBPMS2/ZDHHC21/RSPO2/CCDC39/SLC39A5/ZNF683/WDR72/ADGRG3/MTURN/TBC1D32/ARID2/AGO3/ZNF675/CHADL/RC3H1/CCBE1/KRT80/MACROD2/CHODL/GAB3/DNAJC19/DMBX1/OSCAR/TTC39C/DNAAF1/LRRK2/BATF2/OSR2/RASGRP4/FOXP2/ATP5IF1/GORAB/LRP5L/SAPCD2/WNT3A/UMODL1/NKD1/KRTAP4-1/MFSD2A/ORAI1/KDM2B/NTNG2/UQCC2/ZDHHC16/SLITRK6/WNT5B/NDFIP1/SLC44A4/ZNF703/E2F8/DYNC2H1/ROGDI/FAT4/SUDS3/PBLD/PRDM16/MYOZ1/ZFAT/NUP10…	246
GO:0060562	epithelial tube morphogenesis	34/1041	331/18866	0.000372722	0.03339	0.0304084	RSPO2/CCDC39/DNAAF1/LRP5L/WNT3A/KDM2B/FAT4/TBX21/PHB2/SIX2/ZEB2/KDM6A/NKX2-1/TCF21/HNF1B/TBX2/STK3/SHH/PGF/MSX2/TNC/HOXA5/FOXA1/GATA3/FOLR1/FOXF1/FGFR2/FGF1/EYA1/ENG/CTSH/CTNNB1/AREG/ALOX12	34
GO:0060602	branch elongation of an epithelium	6/1041	19/18866	0.000405384	0.0359125	0.0327057	HNF1B/SHH/TNC/FGFR2/FGF1/AREG	6
GO:0009855	determination of bilateral symmetry	18/1041	134/18866	0.000412817	0.0359937	0.0327797	CCDC39/TBC1D32/CFAP53/DNAAF1/WNT3A/TTC25/DYNC2H1/DNAI2/TBX21/DNAI1/DNAH11/TBX2/SHH/RFX3/FOLR1/FOXF1/ENG/CTNNB1	18
GO:0051090	regulation of DNA-binding transcription factor activity	43/1041	455/18866	0.000417769	0.0359937	0.0327797	STING1/ADGRG3/MTURN/NLRC3/ZNF675/TRIM41/WNT3A/TRIM52/CARF/NLRC4/TCEAL7/TRIM68/CARD8/PHB2/TRIM31/AIM2/ARHGEF2/CFLAR/IL18R1/FZD4/TRAF1/TLR3/TLR2/STK3/SHH/CX3CL1/XCL1/MAPK10/PLA2G1B/NDP/TRIM37/MSX2/LTF/HSPA1A/FOXA2/FOXA1/FANCD2/FANCA/CTNNB1/CD36/CAPN3/NR0B1/AGER	43
GO:0048566	embryonic digestive tract development	8/1041	34/18866	0.000419844	0.0359937	0.0327797	RBPMS2/SIX2/TCF21/HNF1B/SHH/HLX/FOXF1/FGFR2	8
GO:0009628	response to abiotic stimulus	96/1041	1239/18866	0.000427439	0.036255	0.0330177	SCX/TMEM150C/CCDC66/FUNDC1/UCN3/EGLN3/TP53INP1/FOXP2/TICRR/SLITRK6/CLPB/CPEB4/RNF34/NUP107/RETN/FBXL8/ANO1/ATP8A2/MBIP/REV1/ERO1A/ANKRD1/SIRT4/DDHD2/ZBTB1/PHB2/CHEK2/NFAT5/NET1/NAMPT/TSC22D2/PCLAF/ARHGEF2/AIFM1/CLDN1/EIF2B2/CFLAR/CRADD/GPR68/VEGFC/UCN/TXN/TRPM2/TLR3/TLR2/ELOC/TAC1/STAC/SNAI2/RORA/RAD51/PSMB5/MAPK10/PGF/PDE1B/NFE2L2/MFAP4/MDM4/MDM2/MB/LOXL2/LDHA/KRT8/KCNJ2/IFI16/TNC/HSPA6/HSPA2/HS…	96
GO:0009799	specification of symmetry	18/1041	135/18866	0.000452286	0.0375633	0.0342091	CCDC39/TBC1D32/CFAP53/DNAAF1/WNT3A/TTC25/DYNC2H1/DNAI2/TBX21/DNAI1/DNAH11/TBX2/SHH/RFX3/FOLR1/FOXF1/ENG/CTNNB1	18
GO:0048565	digestive tract development	18/1041	135/18866	0.000452286	0.0375633	0.0342091	RBPMS2/CCDC39/DNAAF1/FAT4/CLDN18/SIX2/TYMS/TCF21/HNF1B/TBX2/SHH/NPY/HOXA5/HLX/GATA6/FOXF1/FGFR2/CTNNB1	18
GO:0009952	anterior/posterior pattern specification	25/1041	219/18866	0.000464265	0.037876	0.0344939	TDRD5/LRP5L/WNT3A/NKD1/KDM2B/SIX2/BASP1/ZEB2/KDM6A/HNF1B/AURKA/SHH/MSX2/MSX1/MEOX2/MEOX1/HOXD8/HOXC4/HOXB4/HOXA5/HOXA4/HOXA3/FOXA2/FOXF1/CTNNB1	25
GO:0061180	mammary gland epithelium development	12/1041	71/18866	0.000467958	0.037876	0.0344939	LRP5L/ORAI1/ZNF703/PHB2/MSX2/MSX1/MST1/HOXA5/GATA3/FOXF1/FGFR2/AREG	12
GO:0055123	digestive system development	19/1041	147/18866	0.000473141	0.037876	0.0344939	RBPMS2/CCDC39/DNAAF1/FAT4/CLDN18/SIX2/HIP1R/TYMS/TCF21/HNF1B/TBX2/SHH/NPY/HOXA5/HLX/GATA6/FOXF1/FGFR2/CTNNB1	19
GO:0051091	positive regulation of DNA-binding transcription factor activity	29/1041	270/18866	0.000475053	0.037876	0.0344939	STING1/TRIM41/WNT3A/TRIM52/NLRC4/TRIM68/PHB2/TRIM31/AIM2/ARHGEF2/CFLAR/IL18R1/FZD4/TRAF1/TLR3/TLR2/STK3/SHH/CX3CL1/PLA2G1B/NDP/TRIM37/LTF/HSPA1A/FOXA1/CTNNB1/CD36/CAPN3/AGER	29
GO:0070925	organelle assembly	72/1041	879/18866	0.000497983	0.0382556	0.0348396	SMIM22/GOLGA8B/CFAP73/CFAP100/STING1/CCDC39/CFAP157/CCDC66/TMEM80/TBC1D32/CFAP53/CFAP221/DZIP1L/RC3H1/CFAP52/PTPDC1/UBXN10/TTC39C/DNAAF1/LRRK2/CFAP70/TP53INP1/BBIP1/GORAB/CCDC65/NTNG2/ARMC2/TEKT1/DYNLRB2/RILP/TTC25/CFAP43/DYNC2H1/TMEM237/DNAI2/MYOZ1/STARD9/BCCIP/WDR45B/CDK5RAP2/DNAAF5/ANLN/TBC1D7/RSL24D1/MRPS7/INTU/ANKRD1/DNAI1/KIF4A/GABARAPL1/TPX2/AKAP13/CHEK2/SPAG5/KIF23/ARHGEF2/NEURL1/KAT2B/CF…	72
GO:0003007	heart morphogenesis	28/1041	258/18866	0.000499961	0.0382556	0.0348396	CCDC39/ARID2/DNAAF1/WNT3A/FAT4/TBX21/ANKRD1/ZFPM2/DNAH11/KDM6A/TBX2/SMARCD3/SNAI2/SHH/ROBO2/MSX2/MSX1/MDM4/MDM2/GATA6/GATA3/FOLR1/FOXF1/FGFR2/EYA1/ENG/CTNNB1/CPE	28
GO:0060271	cilium assembly	37/1041	377/18866	0.000508459	0.0382556	0.0348396	CFAP73/CFAP100/CCDC39/CFAP157/CCDC66/TMEM80/TBC1D32/CFAP53/CFAP221/DZIP1L/CFAP52/PTPDC1/UBXN10/TTC39C/DNAAF1/CFAP70/BBIP1/GORAB/CCDC65/ARMC2/TEKT1/DYNLRB2/RILP/TTC25/CFAP43/DYNC2H1/TMEM237/DNAI2/CDK5RAP2/DNAAF5/TBC1D7/INTU/DNAI1/NEURL1/YWHAG/RFX3/MAK	37
GO:0007368	determination of left/right symmetry	17/1041	125/18866	0.000511027	0.0382556	0.0348396	CCDC39/TBC1D32/CFAP53/DNAAF1/WNT3A/TTC25/DYNC2H1/DNAI2/TBX21/DNAI1/DNAH11/TBX2/SHH/RFX3/FOLR1/FOXF1/ENG	17
GO:0003148	outflow tract septum morphogenesis	7/1041	27/18866	0.000511462	0.0382556	0.0348396	ZFPM2/TBX2/ROBO2/MSX2/GATA6/FGFR2/ENG	7
GO:0003203	endocardial cushion morphogenesis	8/1041	35/18866	0.0005182	0.0382556	0.0348396	TBX2/SNAI2/ROBO2/MSX2/MSX1/MDM4/MDM2/ENG	8
GO:0006691	leukotriene metabolic process	8/1041	35/18866	0.0005182	0.0382556	0.0348396	DPEP2/CYP4F11/PTGR1/TLR2/PLA2G1B/CYP4F3/ALOX5AP/ALOX12	8
GO:0048333	mesodermal cell differentiation	8/1041	35/18866	0.0005182	0.0382556	0.0348396	WNT3A/SIX2/KDM6A/SMAD1/FOXF1/FGFR2/FGFR1/EYA1	8
GO:0051216	cartilage development	23/1041	197/18866	0.000561634	0.040907	0.0372542	SCX/RSPO2/CHADL/OSR2/WNT5B/CNMD/SIX2/TYMS/SNAI2/MSX2/MSX1/MATN3/SMAD1/LOXL2/HOXC4/HOXA5/HOXA3/FGFR1/ECM1/CTNNB1/COL11A2/CHI3L1/CD44	23
GO:0010463	mesenchymal cell proliferation	9/1041	44/18866	0.000564376	0.040907	0.0372542	FOXP2/FAT4/SIX2/SHH/MSX1/FOXF1/FGFR2/FGFR1/CTNNB1	9
GO:0009790	embryo development	84/1041	1066/18866	0.000587005	0.0421638	0.0383988	ZBED6/SCX/ZNF568/RBPMS2/MYBPHL/RSPO2/CCDC39/TBC1D32/DZIP1L/ARID2/TDRD5/TTC39C/DNAAF1/OSR2/GORAB/LRP5L/WNT3A/NKD1/KDM2B/HOPX/SLITRK6/SLC44A4/E2F8/DYNC2H1/ATP8A2/TBX21/FLVCR1/INTU/ZFPM2/PLCB1/SIX2/BASP1/PEMT/ARFRP1/USH1C/ZEB2/TBX4/CCNB2/VEGFC/KDM6A/TXNRD1/TRIP6/TDG/TCF21/HNF1B/TBX2/STK3/SHH/TRA2B/POU5F1/NFE2L2/NASP/MSX2/MSX1/KMT2A/MEOX2/MEOX1/MAFG/SMAD1/KRT8/ITGA5/HOXD8/HOXD1/HOXC4/HOXB4/HOXA5/HOXA…	84
GO:0007089	traversing start control point of mitotic cell cycle	3/1041	4/18866	0.000642517	0.0457392	0.0416549	MTBP/MDM2/CDC6	3
GO:0006261	DNA-dependent DNA replication	19/1041	151/18866	0.000662232	0.0462791	0.0421466	MMS22L/TICRR/ATAD5/E2F8/FANCM/WRNIP1/RRM2B/CHEK2/RFC4/REV3L/RAD51/PURA/PRIM1/ORC1/MCM7/MCM4/FGFR1/DNA2/CDC6	19
GO:0003197	endocardial cushion development	9/1041	45/18866	0.000671395	0.0462791	0.0421466	TBX2/SNAI2/ROBO2/MSX2/MSX1/MDM4/MDM2/FOXF1/ENG	9
GO:0006775	fat-soluble vitamin metabolic process	9/1041	45/18866	0.000671395	0.0462791	0.0421466	CYP4F11/BCO1/LRAT/SNAI2/CYP4F3/IFNG/FGFR1/CRABP1/CBR1	9
GO:0071310	cellular response to organic substance	189/1041	2756/18866	0.000675223	0.0462791	0.0421466	SCX/SHISA2/RBPMS2/VWA2/STING1/RNF175/SLC39A5/ADCY4/ZNF675/CREBRF/ERFE/RC3H1/CCBE1/LRRK2/IL22RA2/UCN3/TP53INP1/LRP5L/CREB3L1/TRIM41/WNT3A/UMODL1/SNX25/CCDC3/WNT5B/CPEB4/ZNF703/VEPH1/FAT4/RASL11B/IFIH1/PBLD/PRDM16/CALCOCO1/HCN3/ACKR3/PARD3/UGGT2/SYBU/TRIM68/ANO1/GDAP1/UBR5/CLDN18/TBX21/ERO1A/CD274/ANKRD1/TIPARP/PLCB1/CARD8/RAB11FIP2/PHB2/AKAP13/CHEK2/PRDM5/TRIM31/CNMD/LILRA2/NFAT5/ST3GAL6/IRF9/RAMP…	189
GO:0035295	tube development	89/1041	1148/18866	0.000679124	0.0462791	0.0421466	AARD/RBPMS2/RSPO2/CCDC39/TBC1D32/DZIP1L/ARID2/CCBE1/TMIGD2/DNAAF1/FOXP2/ATP5IF1/GORAB/LRP5L/CREB3L1/WNT3A/KDM2B/E2F8/FAT4/ARHGAP22/RNF213/ACKR3/CLDN18/TBX21/INTU/TIPARP/ZFPM2/PHB2/CNMD/SIX2/FBLN5/BASP1/RAMP3/ZEB2/TBX4/FZD4/VEGFC/KDM6A/TYMS/TLR3/NKX2-1/TCF21/HNF1B/TBX2/STK3/SHH/CX3CL1/RORA/ROBO2/PGF/NTRK2/NPY/NFE2L2/MSX2/MEOX2/SMAD1/LOXL2/ITGA5/TNC/HOXA5/HOXA3/FOXA1/HLX/HLA-G/GATA6/GATA3/FUT1/FOLR…	89
GO:0044782	cilium organization	38/1041	397/18866	0.000694049	0.0468954	0.0427079	CFAP73/CFAP100/CCDC39/CFAP157/CCDC66/TMEM80/TBC1D32/CFAP53/CFAP221/DZIP1L/CFAP52/FAM161B/PTPDC1/UBXN10/TTC39C/DNAAF1/CFAP70/BBIP1/GORAB/CCDC65/ARMC2/TEKT1/DYNLRB2/RILP/TTC25/CFAP43/DYNC2H1/TMEM237/DNAI2/CDK5RAP2/DNAAF5/TBC1D7/INTU/DNAI1/NEURL1/YWHAG/RFX3/MAK	38
GO:0035239	tube morphogenesis	76/1041	951/18866	0.000715866	0.047963	0.0436801	RBPMS2/RSPO2/CCDC39/ARID2/CCBE1/TMIGD2/DNAAF1/ATP5IF1/LRP5L/CREB3L1/WNT3A/KDM2B/E2F8/FAT4/ARHGAP22/RNF213/ACKR3/TBX21/TIPARP/ZFPM2/PHB2/CNMD/SIX2/FBLN5/RAMP3/ZEB2/TBX4/FZD4/VEGFC/KDM6A/TLR3/NKX2-1/TCF21/HNF1B/TBX2/STK3/SHH/CX3CL1/RORA/PGF/NTRK2/NFE2L2/MSX2/MEOX2/SMAD1/LOXL2/ITGA5/TNC/HOXA5/HOXA3/FOXA1/HLX/HLA-G/GATA6/GATA3/FUT1/FOLR1/FOXF1/VEGFD/FGFR2/FGFR1/FGF1/FAP/F3/EYA1/EREG/ENG/ECM1/E2F2/CTS…	76

## Sheet: MF
ID	Description	GeneRatio	BgRatio	pvalue	p.adjust	qvalue	geneID	Count
GO:0003677	DNA binding	195/1072	2498/18352	8.62104e-06	0.0112678	0.010976	ZBED6/ZNF717/ZNF726/SCX/ZNF674/ZNF724/ZNF793/ERCC6L2/ZNF568/ZNF677/ZNF404/ZNF850/ZNF678/TFAP2E/ZNF546/ZNF875/ZFP82/ZNF283/SHPRH/ZNF683/BCLAF3/ARID2/POLR3H/ZNF675/ZNF384/ZNF540/ZNF100/ZNF780B/ZNF567/ZNF846/ZNF782/CREBRF/ZNF681/ZNF738/ZFP90/DMBX1/ZNF573/ZNF441/TWIST2/BATF2/OSR2/FOXP2/ZNF300/TTC5/CREB3L1/H2BC12/MAEL/ZNF607/CBX2/KDM2B/ZBTB37/HOPX/MCM8/ZMAT1/ZNF528/ZNF611/CHD9/PHC3/ATAD5/CARF/E2F8/NEI…	195
GO:0001228	DNA-binding transcription activator activity, RNA polymerase II-specific	54/1072	516/18352	2.34554e-05	0.0112678	0.010976	ZNF717/SCX/ZNF850/TFAP2E/ZNF384/ZNF780B/ZNF782/CREBRF/ZNF300/CREB3L1/CARF/IRX6/PRDM16/ZFAT/POU6F2/SIX2/NFAT5/ZEB2/ZNF229/ZNF227/ZNF226/ZNF91/ZNF43/TFCP2/TCF21/SMARCD3/SMARCD1/POU5F1/PAX9/NFE2L2/NFATC3/MYCN/MSX1/MEOX2/MEOX1/MDM4/MDM2/MAFG/SMAD9/SMAD1/FOXK2/HOXD8/HOXC4/HOXB4/HOXA5/HOXA4/FOXA1/GATA3/FOXF1/ETV1/ELK4/E2F3/E2F2/CEBPA	54
GO:0001216	DNA-binding transcription activator activity	54/1072	519/18352	2.75358e-05	0.0112678	0.010976	ZNF717/SCX/ZNF850/TFAP2E/ZNF384/ZNF780B/ZNF782/CREBRF/ZNF300/CREB3L1/CARF/IRX6/PRDM16/ZFAT/POU6F2/SIX2/NFAT5/ZEB2/ZNF229/ZNF227/ZNF226/ZNF91/ZNF43/TFCP2/TCF21/SMARCD3/SMARCD1/POU5F1/PAX9/NFE2L2/NFATC3/MYCN/MSX1/MEOX2/MEOX1/MDM4/MDM2/MAFG/SMAD9/SMAD1/FOXK2/HOXD8/HOXC4/HOXB4/HOXA5/HOXA4/FOXA1/GATA3/FOXF1/ETV1/ELK4/E2F3/E2F2/CEBPA	54
GO:0000981	DNA-binding transcription factor activity, RNA polymerase II-specific	123/1072	1475/18352	3.09902e-05	0.0112678	0.010976	ZBED6/ZNF717/ZNF726/SCX/ZNF674/ZNF724/ZNF793/ZNF568/ZNF677/ZNF404/ZNF850/ZNF678/TFAP2E/ZNF546/ZNF875/ZFP82/ZNF283/RCOR2/ZNF675/ZNF384/ZNF540/ZNF100/ZNF780B/ZNF846/ZNF782/CREBRF/ZNF681/ZFP90/DMBX1/ZNF573/ZNF441/TWIST2/BATF2/FOXP2/ZNF300/CREB3L1/MAEL/ZNF607/ZBTB37/HOPX/ZNF528/ZNF611/CARF/E2F8/IRX6/ZFP69B/PRDM16/ZFAT/ZNF444/ZNF44/ZNF117/TBX21/ZBTB1/POU6F2/PRDM5/SIX2/NFAT5/IRF9/ZEB2/TSC22D2/TBX4/ZNF2…	123
GO:0003700	DNA-binding transcription factor activity	127/1072	1539/18352	3.68712e-05	0.0112678	0.010976	ZBED6/ZNF717/ZNF726/SCX/ZNF674/ZNF724/ZNF793/ZNF568/ZNF677/ZNF404/ZNF850/ZNF678/TFAP2E/ZNF546/ZNF875/ZFP82/ZNF283/RCOR2/ZNF683/ZNF675/ZNF384/ZNF540/ZNF100/ZNF780B/ZNF567/ZNF846/ZNF782/CREBRF/ZNF681/ZFP90/DMBX1/ZNF573/ZNF441/TWIST2/BATF2/FOXP2/ZNF300/CREB3L1/MAEL/ZNF607/ZBTB37/HOPX/ZNF528/ZNF611/CARF/E2F8/IRX6/ZFP69B/PRDM16/ZFAT/ZNF444/ZNF44/ZNF117/TBX21/ZBTB1/POU6F2/PRDM5/SIX2/NFAT5/IRF9/ZEB2/TSC…	127
GO:1990837	sequence-specific double-stranded DNA binding	129/1072	1582/18352	5.49265e-05	0.0129013	0.0125671	ZNF717/ZNF726/SCX/ZNF674/ZNF724/ZNF793/ZNF568/ZNF677/ZNF404/ZNF850/ZNF678/TFAP2E/ZNF546/ZNF875/ZFP82/ZNF283/ZNF683/ZNF675/ZNF384/ZNF540/ZNF100/ZNF780B/ZNF567/ZNF846/ZNF782/CREBRF/ZNF681/ZFP90/DMBX1/ZNF573/ZNF441/TWIST2/BATF2/OSR2/FOXP2/ZNF300/CREB3L1/ZNF607/KDM2B/ZBTB37/MCM8/ZNF528/ZNF611/CARF/E2F8/ZFP69B/PRDM16/CALCOCO1/ZFAT/CDK5RAP2/ZNF444/ZNF44/ZNF117/TBX21/TIPARP/ZBTB1/PRDM5/KIF2C/CPSF4/SIX2/…	129
GO:0003690	double-stranded DNA binding	135/1072	1673/18352	5.91028e-05	0.0129013	0.0125671	ZNF717/ZNF726/SCX/ZNF674/ZNF724/ZNF793/ZNF568/ZNF677/ZNF404/ZNF850/ZNF678/TFAP2E/ZNF546/ZNF875/ZFP82/ZNF283/ZNF683/ZNF675/ZNF384/ZNF540/ZNF100/ZNF780B/ZNF567/ZNF846/ZNF782/CREBRF/ZNF681/ZFP90/DMBX1/ZNF573/ZNF441/TWIST2/BATF2/OSR2/FOXP2/ZNF300/CREB3L1/ZNF607/KDM2B/ZBTB37/MCM8/ZNF528/ZNF611/CARF/E2F8/ZFP69B/PRDM16/CALCOCO1/ZFAT/CDK5RAP2/ZNF444/NEIL3/ZNF44/ZNF117/TBX21/TIPARP/ZBTB1/PRDM5/KIF2C/CPSF4…	135
GO:0000977	RNA polymerase II transcription regulatory region sequence-specific DNA binding	114/1072	1387/18352	0.000111752	0.0208623	0.0203219	ZNF717/ZNF726/SCX/ZNF674/ZNF724/ZNF793/ZNF568/ZNF677/ZNF404/ZNF850/ZNF678/TFAP2E/ZNF546/ZNF875/ZFP82/ZNF283/ZNF683/ZNF675/ZNF384/ZNF540/ZNF100/ZNF780B/ZNF567/ZNF846/ZNF782/CREBRF/ZNF681/ZFP90/DMBX1/ZNF573/ZNF441/TWIST2/BATF2/OSR2/FOXP2/ZNF300/CREB3L1/ZNF607/KDM2B/ZBTB37/ZNF528/ZNF611/CARF/E2F8/ZFP69B/PRDM16/CALCOCO1/ZFAT/ZNF444/ZNF44/ZNF117/TBX21/ZBTB1/PRDM5/SIX2/NFAT5/IRF9/TESMIN/TBX4/ZNF235/KAT…	114
GO:0000976	transcription regulatory region sequence-specific DNA binding	120/1072	1481/18352	0.000132785	0.0208623	0.0203219	ZNF717/ZNF726/SCX/ZNF674/ZNF724/ZNF793/ZNF568/ZNF677/ZNF404/ZNF850/ZNF678/TFAP2E/ZNF546/ZNF875/ZFP82/ZNF283/ZNF683/ZNF675/ZNF384/ZNF540/ZNF100/ZNF780B/ZNF567/ZNF846/ZNF782/CREBRF/ZNF681/ZFP90/DMBX1/ZNF573/ZNF441/TWIST2/BATF2/OSR2/FOXP2/ZNF300/CREB3L1/ZNF607/KDM2B/ZBTB37/ZNF528/ZNF611/CARF/E2F8/ZFP69B/PRDM16/CALCOCO1/ZFAT/CDK5RAP2/ZNF444/ZNF44/ZNF117/TBX21/TIPARP/ZBTB1/PRDM5/SIX2/NFAT5/BASP1/IRF9/…	120
GO:0001067	regulatory region nucleic acid binding	120/1072	1482/18352	0.000136533	0.0208623	0.0203219	ZNF717/ZNF726/SCX/ZNF674/ZNF724/ZNF793/ZNF568/ZNF677/ZNF404/ZNF850/ZNF678/TFAP2E/ZNF546/ZNF875/ZFP82/ZNF283/ZNF683/ZNF675/ZNF384/ZNF540/ZNF100/ZNF780B/ZNF567/ZNF846/ZNF782/CREBRF/ZNF681/ZFP90/DMBX1/ZNF573/ZNF441/TWIST2/BATF2/OSR2/FOXP2/ZNF300/CREB3L1/ZNF607/KDM2B/ZBTB37/ZNF528/ZNF611/CARF/E2F8/ZFP69B/PRDM16/CALCOCO1/ZFAT/CDK5RAP2/ZNF444/ZNF44/ZNF117/TBX21/TIPARP/ZBTB1/PRDM5/SIX2/NFAT5/BASP1/IRF9/…	120
GO:0043565	sequence-specific DNA binding	134/1072	1703/18352	0.000193986	0.0248269	0.0241839	ZNF717/ZNF726/SCX/ZNF674/ZNF724/ZNF793/ZNF568/ZNF677/ZNF404/ZNF850/ZNF678/TFAP2E/ZNF546/ZNF875/ZFP82/ZNF283/ZNF683/ZNF675/ZNF384/ZNF540/ZNF100/ZNF780B/ZNF567/ZNF846/ZNF782/CREBRF/ZNF681/ZFP90/DMBX1/ZNF573/ZNF441/TWIST2/BATF2/OSR2/FOXP2/ZNF300/CREB3L1/MAEL/ZNF607/KDM2B/ZBTB37/MCM8/ZNF528/ZNF611/CARF/E2F8/IRX6/ZFP69B/PRDM16/CALCOCO1/ZFAT/MTA3/CDK5RAP2/ZNF444/ZNF44/ZNF117/TBX21/TIPARP/ZBTB1/PRDM5/KI…	134
GO:0016616	oxidoreductase activity, acting on the CH-OH group of donors, NAD or NADP as acceptor	18/1072	120/18352	0.00020526	0.0248269	0.0241839	ADHFE1/AKR1E2/AKR1B10/HSD17B14/HSD17B11/PTGR1/HSD17B6/HSD17B8/KCNAB1/MDH2/LDHA/HSD17B4/HSD11B2/GPD1/G6PD/AKR1C4/CBR1/ADH1C	18
GO:0016491	oxidoreductase activity	68/1072	751/18352	0.000211224	0.0248269	0.0241839	MTHFD2L/COX7B2/SRXN1/ADHFE1/EGLN3/PYROXD2/KDM2B/PCBD2/AKR1E2/CYB5B/STEAP4/CYP4F11/VAT1L/AKR1B10/ERO1B/PECR/MTARC2/BCO1/HSD17B14/HSD17B11/RRM2B/ERO1A/PHF8/PTGR1/FAXDC2/AIFM1/SELENBP1/AOC3/HSD17B6/BBOX1/PDHX/HSD17B8/KCNAB1/KDM6A/TXNRD1/TXN/SOD2/SC5D/PRODH/NDUFB5/MDH2/MAOA/CYP4F3/LOXL2/LDHA/IVD/HSD17B4/HSD11B2/HPD/GPX3/GPD1/GLDC/G6PD/FMO2/DIO2/DIO1/NQO1/CYP2D6/CRYM/CLIC2/AKR1C4/CBR1/ASPH/ALOX5AP/ALO…	68
GO:0004303	estradiol 17-beta-dehydrogenase activity	5/1072	12/18352	0.000377663	0.0385974	0.0375976	HSD17B14/HSD17B11/HSD17B6/HSD17B8/HSD17B4	5
GO:0042803	protein homodimerization activity	60/1072	656/18352	0.000378901	0.0385974	0.0375976	MIGA1/RBPMS2/STING1/CCDC66/NUDT16/LRRK2/JAML/FOXP2/ATP5IF1/GNPTG/NLRC4/MFF/MUC13/DARS2/TRIM68/ANO1/GCA/SYNE1/CARD8/ZBTB1/RAB11FIP2/ACOT7/PHB2/CHEK2/PGRMC1/FBLN5/BCL2L10/HIP1R/KYNU/PEX11B/FZD4/TXN/TDG/SYT4/XCL1/CCL5/S100P/S100A5/PTPRO/PRPS2/NTRK2/NDP/TRIM37/KMT2A/HSD17B4/HLA-G/GZMA/GPD1/GLDC/MSTN/G6PD/FGFR2/FGFR1/FAP/ENG/DEFA5/CRYM/CEBPA/CAMK2D/NR0B1	60

## Sheet: CC
ID	Description	GeneRatio	BgRatio	pvalue	p.adjust	qvalue	geneID	Count
GO:0005694	chromosome	160/1091	2030/19559	3.25354e-06	0.0028078	0.00271585	ZBED6/SCX/ZNF674/EID3/ZNF724/ZNF404/ZNF678/TFAP2E/ZNF875/SHPRH/ZNF683/MMS22L/OARD1/AGO3/ZNF675/ZNF100/ZNF567/ZNF846/USP51/ZFP90/DMBX1/INO80C/TWIST2/BATF2/CDCA5/FOXP2/CREB3L1/H2BC12/MAEL/CBX2/KDM2B/ZBTB37/HOPX/MCM8/BRMS1L/SLF1/ATAD5/E2F8/NEIL1/IRX6/CENPO/AUNIP/ZFP69B/SUDS3/NCAPG/FAM111A/CALCOCO1/ZFAT/MTA3/NUP107/PRDM10/WRNIP1/HJURP/ZNF444/ZWILCH/NSD3/PPHLN1/ZNF117/TBX21/SMC1B/MTBP/KIF4A/CBX7/ZFPM2…	160
GO:0005930	axoneme	20/1091	122/19559	1.31967e-05	0.00316736	0.00306363	CFAP73/CFAP100/TCTEX1D4/CCDC39/SAXO2/CFAP221/DZIP1L/AKAP14/DNAAF1/CFAP70/CCDC65/TTC25/DRC3/CFAP43/DYNC2H1/DNAI2/DNAI1/SPEF1/DNAH11/MAK	20
GO:0099568	cytoplasmic region	32/1091	254/19559	1.41238e-05	0.00316736	0.00306363	CFAP73/CFAP100/TCTEX1D4/CCDC39/SAXO2/CFAP221/DZIP1L/AKAP14/DNAAF1/LRRK2/CFAP70/SAPCD2/CCDC65/TTC25/DRC3/CFAP43/DYNC2H1/DNAI2/SYBU/ANLN/PCLO/DNAI1/SPEF1/KIF4A/GABARAPL1/HIP1R/DNAH11/KCNAB1/PURA/NEFL/MAK/CTNNB1	32
GO:0097014	ciliary plasm	20/1091	124/19559	1.6901e-05	0.00316736	0.00306363	CFAP73/CFAP100/TCTEX1D4/CCDC39/SAXO2/CFAP221/DZIP1L/AKAP14/DNAAF1/CFAP70/CCDC65/TTC25/DRC3/CFAP43/DYNC2H1/DNAI2/DNAI1/SPEF1/DNAH11/MAK	20
GO:0032838	plasma membrane bounded cell projection cytoplasm	28/1091	211/19559	1.83509e-05	0.00316736	0.00306363	CFAP73/CFAP100/TCTEX1D4/CCDC39/SAXO2/CFAP221/DZIP1L/AKAP14/DNAAF1/LRRK2/CFAP70/CCDC65/TTC25/DRC3/CFAP43/DYNC2H1/DNAI2/SYBU/DNAI1/SPEF1/KIF4A/GABARAPL1/HIP1R/DNAH11/KCNAB1/PURA/NEFL/MAK	28
GO:0042581	specific granule	23/1091	160/19559	2.8054e-05	0.0040351	0.00390295	ADGRG3/MCEMP1/OSCAR/ATP8B4/SLC44A2/CD177/RETN/PGRMC1/MLEC/TMEM63A/GGH/TRPM2/SNAP25/ORM2/OLR1/LTF/HP/FPR2/ELANE/CHI3L1/CD36/CAMP/ALDH3B1	23
GO:0031514	motile cilium	25/1091	199/19559	0.000123983	0.0152853	0.0147847	CFAP73/CFAP100/TCTEX1D4/SAXO2/FBXL13/CABCOCO1/CFAP52/CFAP70/CATSPER1/IQCD/CCDC65/TEKT1/TTC25/DRC3/CFAP43/DYNC2H1/DNAI2/INTU/CABYR/SPEF1/DNAH11/SCNN1A/MAK/CD52/ANXA1	25
GO:0005654	nucleoplasm	270/1091	3978/19559	0.00015443	0.0166591	0.0161135	ANKRD61/EID3/RBM12B/STING1/SCAI/RCOR2/SHPRH/BCLAF3/NAALADL2/UBN2/MMS22L/HEPACAM2/OARD1/NAIF1/ARID2/AGO3/POLR3H/ZNF540/CREBRF/MACROD2/PTPDC1/UBLCP1/NUDT16/PLEKHH2/INO80C/DNAAF1/LRRK2/TWIST2/TSEN15/RASGRP4/CDCA5/EGLN3/TP53INP1/CAMK2N2/GORAB/ZNF300/TTC5/TRIM41/TICRR/DPH6/SAPCD2/H2BC12/USP45/TRIM52/CBX2/PSRC1/KDM2B/ZBTB37/MCM8/BRMS1L/UQCC2/NICN1/SLF1/CDCA7/AKR1E2/CHD9/RNF34/PHC3/GEMIN7/E2F8/STEAP4/NE…	270
GO:0000775	chromosome, centromeric region	24/1091	196/19559	0.000248405	0.0238193	0.0230392	CDCA5/CENPO/NCAPG/NUP107/HJURP/ZWILCH/SMC1B/MTBP/OIP5/KIF2C/STAG3/SPAG5/SYCP2/NCAPD2/KAT2B/ZNF207/UVRAG/AURKA/CLIP1/PPP2R5A/DNMT3A/DYNC1I1/CENPA/BUB1B	24
GO:0005579	membrane attack complex	4/1091	7/19559	0.000294152	0.0253853	0.024554	C8G/C8B/C8A/C7	4
GO:0035579	specific granule membrane	14/1091	91/19559	0.000496248	0.0365875	0.0353893	ADGRG3/MCEMP1/ATP8B4/SLC44A2/CD177/PGRMC1/MLEC/TMEM63A/TRPM2/SNAP25/OLR1/FPR2/CD36/ALDH3B1	14
GO:0000785	chromatin	115/1091	1525/19559	0.000508749	0.0365875	0.0353893	ZBED6/SCX/ZNF674/ZNF724/ZNF404/ZNF678/TFAP2E/ZNF875/SHPRH/ZNF683/MMS22L/ZNF675/ZNF100/ZNF567/ZNF846/ZFP90/DMBX1/INO80C/TWIST2/BATF2/CDCA5/FOXP2/CREB3L1/H2BC12/MAEL/CBX2/ZBTB37/HOPX/BRMS1L/SLF1/E2F8/IRX6/ZFP69B/SUDS3/FAM111A/CALCOCO1/ZFAT/MTA3/PRDM10/ZNF444/NSD3/ZNF117/TBX21/MTBP/CBX7/ZFPM2/PLCB1/OIP5/POU6F2/SIX2/STAG3/NFAT5/BASP1/IRF9/ZEB2/TBX4/ENC1/H3C6/H2BC21/H4C9/ZNF85/ZNF10/KDM6A/NKX2-1/TGIF1…	115
GO:0000228	nuclear chromosome	117/1091	1562/19559	0.000584245	0.0387849	0.0375147	ZBED6/SCX/ZNF674/ZNF724/ZNF404/ZNF678/TFAP2E/ZNF875/ZNF683/MMS22L/AGO3/ZNF675/ZNF100/ZNF567/ZNF846/ZFP90/DMBX1/INO80C/TWIST2/BATF2/CDCA5/FOXP2/CREB3L1/ZBTB37/HOPX/BRMS1L/E2F8/IRX6/CENPO/ZFP69B/SUDS3/CALCOCO1/ZFAT/MTA3/PRDM10/WRNIP1/ZNF444/ZNF117/TBX21/SMC1B/CBX7/ZFPM2/PLCB1/POU6F2/SIX2/STAG3/NFAT5/SYCP2/IRF9/NCAPD2/ZEB2/TBX4/ENC1/H3C6/H4C9/ZNF85/ZNF10/KDM6A/NKX2-1/TGIF1/TFCP2/TCF21/HNF1B/TBX2/AUR…	117
