# Supplementary material for: Identification of the Prognostic Significance of Somatic Mutation-Derived LncRNA Signatures of Genomic Instability in Lung Adenocarcinoma
Source: Front Cell Dev Biol. 2021 Mar 29;9:657667. doi: 10.3389/fcell.2021.657667 (PMC8039462; doi:10.3389/fcell.2021.657667)
Supplement: Supplementary file 1 [file Data_Sheet_1.zip › Supplementary Figures and Tables/Table S4.xlsx]

## Sheet: Sheet1
Gene symbol	HR	HR.95L	HR.95H	pvalue
LINC01116	1.09324	1.03909	1.15021	0.000582987
LINC01133	1.031	1.01249	1.04984	0.000955957
MIR223HG	0.570692	0.390036	0.835025	0.00387223
AL590226.1	0.318794	0.144059	0.705471	0.00478984
FAM83A-AS1	1.03681	1.00859	1.06581	0.0102366
PLAC4	1.03569	1.00734	1.06485	0.0132773
LINC01671	1.03665	1.00494	1.06935	0.0231597
AC003092.1	1.01751	1.00224	1.03301	0.0244587
LINC01936	0.689628	0.495409	0.959987	0.0276697
FENDRR	0.599146	0.37719	0.951709	0.0300372
AL139023.1	1.15283	1.00702	1.31976	0.0392753
