# Supplementary material for: Identification of the Prognostic Significance of Somatic Mutation-Derived LncRNA Signatures of Genomic Instability in Lung Adenocarcinoma
Source: Front Cell Dev Biol. 2021 Mar 29;9:657667. doi: 10.3389/fcell.2021.657667 (PMC8039462; doi:10.3389/fcell.2021.657667)
Supplement: Supplementary file 1 [file Data_Sheet_1.zip › Supplementary Figures and Tables/Table S5.xlsx]

## Sheet: 07.multiCox
id	coef	HR	HR.95L	HR.95H	pvalue
LINC01133	0.0306836	1.03116	1.01129	1.05142	0.00199549
LINC01116	0.0806426	1.08398	1.02607	1.14516	0.00399345
LINC01671	0.0408595	1.04171	1.01224	1.07203	0.0052519
FAM83A-AS1	0.0407766	1.04162	1.01073	1.07345	0.0079372
MIR223HG	-0.39739	0.672072	0.469178	0.962706	0.0302164
PLAC4	0.029987	1.03044	1.00097	1.06078	0.0427998
AL590226.1	-0.757162	0.468996	0.215695	1.01976	0.0560572
