# Supplementary material for: Identification of the Prognostic Significance of Somatic Mutation-Derived LncRNA Signatures of Genomic Instability in Lung Adenocarcinoma
Source: Front Cell Dev Biol. 2021 Mar 29;9:657667. doi: 10.3389/fcell.2021.657667 (PMC8039462; doi:10.3389/fcell.2021.657667)
Supplement: Supplementary file 1 [file Data_Sheet_1.zip › Supplementary Figures and Tables/Table S6.xlsx]

## Sheet: Sheet2
Patient id	Survival time	Survival status	MIR223HG	LINC01133	FAM83A-AS1	LINC01116	AL590226.1	PLAC4	LINC01671	GInLncSig riskScore	risk
TCGA-L4-A4E6	1.19178	0	2.77922	0.0885427	0.166437	0.314344	4.14571	0.0223989	3.86491	0.0224459	low
TCGA-49-AARR	13.6767	0	1.72553	1.09308	0.342449	0.354023	4.05357	0.766489	3.67929	0.0386879	low
TCGA-44-2661	3.17534	0	5.50105	2.74973	0.170398	0.236006	1.23623	0.015288	9.01943	0.0916815	low
TCGA-91-8496	1.38356	0	2.69499	0.578393	0.043489	0.147845	1.78789	0.00292635	4.14183	0.139373	low
TCGA-44-2662	3.50685	0	6.622	1.57033	5.8678	0.186699	0.0799945	5.91828	0.262224	0.142548	low
TCGA-55-8621	1.41096	0	1.41606	0.484253	2.0481	0.277716	2.41297	0.025914	1.93949	0.144333	low
TCGA-49-AAR0	13.0548	0	1.65727	0.151656	0.950242	0.382868	1.68519	0.0234451	1.40617	0.212505	low
TCGA-97-7553	5.12329	0	2.26613	0.060726	0.998801	0.0862357	1.38024	0.0211228	2.79364	0.216978	low
TCGA-97-A4M6	1.55616	0	2.19663	0.0527797	0.132282	0.237346	1.19963	0.0178024	1.0666	0.232784	low
TCGA-86-8671	2.29863	0	1.99757	0.592512	0.20419	0.518872	1.30182	0.0274797	3.12726	0.264679	low
TCGA-44-6778	5.10685	0	1.45236	0.0979849	0.0920927	1.13056	1.44761	0.0123937	1.0483	0.278378	low
TCGA-S2-AA1A	1.40548	0	1.08213	0.681676	0	0.267044	1.65623	0.0832494	3.60457	0.289813	low
TCGA-44-3396	3.09589	0	3.81441	0.042326	7.15259	0.613084	0.250126	0.0032122	0.0603772	0.330576	low
TCGA-05-5420	1.25205	0	1.47565	0.231843	1.19846	0.185195	1.18565	0	3.26586	0.358272	low
TCGA-NJ-A4YG	6.19452	0	2.84417	0.0765736	4.04825	1.38644	0.609152	0.0145282	1.07865	0.362614	low
TCGA-75-5146	6.48767	0	0.461971	0.0981191	0.253602	0.174171	1.50534	0.00930803	1.50462	0.374972	low
TCGA-49-AARQ	18.4438	0	1.95533	0.206952	0.477426	0.347322	0.684187	0.0428343	0.925893	0.387201	low
TCGA-86-7711	2.86575	1	3.07161	0.167358	2.49704	0.282223	0.118871	0.0264606	0.0223812	0.396178	low
TCGA-97-A4M0	1.7863	0	3.1977	0.0319469	1.56134	0.476355	0.108918	0.0121225	2.26719	0.405017	low
TCGA-MP-A4TH	2.03014	0	2.05787	0.0322433	0.893979	0.125917	0.512998	0.120311	0.402451	0.412617	low
TCGA-86-8073	2.0274	0	1.5594	0.120845	0.672006	0.307468	0.801115	0.0127377	1.45089	0.424272	low
TCGA-55-8097	1.30411	0	0.995613	0.109797	2.1258	0.0623681	1.44743	0.0347195	7.22815	0.428782	low
TCGA-50-8460	2.27123	0	1.24489	0.488453	0.141256	0.0666964	0.982101	0.00237625	2.81387	0.43006	low
TCGA-44-2656	3.91507	0	3.05932	0.0617177	3.85667	0.304837	0.146079	0.748678	0.783068	0.433941	low
TCGA-55-8208	1.84658	0	2.37807	0.495371	1.60215	2.92766	0.562962	0.0387002	1.67306	0.481036	low
TCGA-69-7763	1.89041	0	0.413201	0.0789848	2.13426	0.168247	1.21178	0.019981	1.14078	0.507543	low
TCGA-44-A479	1.33151	0	1.69663	0.0876528	1.05037	0.980232	0.498063	0.246683	0.187552	0.517683	low
TCGA-86-A456	2.45479	0	1.35822	0.063496	1.49194	0.105198	0.721597	0.0133856	3.21544	0.532729	low
TCGA-55-1592	1.92055	1	1.99932	5.66124	1.63939	0.0796698	0.649165	0.0090315	3.86321	0.533863	low
TCGA-49-4512	2.47945	1	2.48009	1.22523	1.85152	1.10878	0.218417	0.0182323	1.97052	0.541152	low
TCGA-38-7271	2.19178	1	0.503372	0.106912	1.10532	1.08175	1.0935	0.00676147	1.44883	0.560072	low
TCGA-05-5428	1.83562	0	0.870565	0.0734168	1.15003	0.27802	0.778719	0	0.977456	0.565102	low
TCGA-55-7284	0.665753	1	0.683843	17.8522	0.675006	0.105227	1.55464	0.132658	1.28468	0.573898	low
TCGA-97-A4LX	1.68219	0	1.3338	0	0.797024	0.354192	0.529105	0.00210319	1.77894	0.580696	low
TCGA-55-7283	1.66849	0	0.253446	0.13842	0.878152	0.0122855	1.0225	0	1.03663	0.583801	low
TCGA-44-6147	2.31507	0	2.4063	1.51244	1.67413	0.425661	0.364632	3.61692	4.88393	0.593336	low
TCGA-MP-A4T9	3.46575	1	1.75773	0.110249	4.39642	0.313124	0.501167	0.00996069	2.34778	0.59421	low
TCGA-55-8205	1.6411	0	1.5467	0.0492761	1.71358	0.55106	0.363997	0.00467456	0.456893	0.605138	low
TCGA-91-6835	0.216438	0	1.16284	0.159616	0.783428	0.642226	0.524031	0.026919	0.543925	0.610244	low
TCGA-91-7771	1.34795	0	0.436511	0.0195564	0.827117	0.152744	0.933439	1.08839	1.42273	0.612933	low
TCGA-55-6971	3.83562	0	1.34826	0	3.46038	0.718907	0.627621	0.426886	1.81631	0.62401	low
TCGA-44-2657	3.70137	0	1.35011	1.77035	0.377149	0.620129	0.536508	0.00895699	2.66005	0.630802	low
TCGA-44-3918	2.83836	0	1.3993	0.147936	7.68684	0.467608	0.739754	1.36997	0.368742	0.636973	low
TCGA-44-A47G	0.961644	0	1.39175	0.118532	1.57823	0.112216	0.359214	0.0124939	1.16949	0.639841	low
TCGA-50-5049	8.47671	0	0.461456	0.10337	0.0777229	0.572493	0.751833	0.00261496	0.294909	0.647468	low
TCGA-49-6744	4.61096	0	0.963493	0.626194	0.830878	0.666934	0.544192	0.041932	0.525443	0.662322	low
TCGA-97-A4M3	1.47945	0	0.608276	0.0838514	1.30823	0.404857	0.724224	0.0381818	0.932976	0.664361	low
TCGA-05-4420	2.49863	0	1.61316	0.0179279	3.33627	0.235496	0.224115	0.0113382	0.00639345	0.669486	low
TCGA-49-4501	3.89315	1	0.418082	5.25131	0.924886	0.901987	1.38267	0.0565773	7.09528	0.672643	low
TCGA-J2-8194	1.98356	0	1.38988	0.0707434	3.80097	0.0837177	0.348383	0.0223701	0.311151	0.680113	low
TCGA-50-8457	3.08219	0	0.514171	0.0640992	1.03922	0.648559	0.692029	0.00405383	0.308597	0.69377	low
TCGA-50-5051	1.30959	1	0.780819	0.0243352	2.47016	0.466532	0.608425	0.206231	0.347137	0.698941	low
TCGA-97-A4M7	1.72329	0	0.999469	5.88081	0.294596	0.296744	0.74635	0.0604135	3.30018	0.700523	low
TCGA-44-6775	1.93151	0	2.38827	1.10299	0.901434	1.00041	0.0582198	3.09996	3.48674	0.702478	low
TCGA-75-5147	3.65205	0	1.50156	0.624622	0.534645	2.76399	0.557739	0.0141082	3.81066	0.707723	low
TCGA-50-6593	0.920548	1	1.03053	0.230846	4.10063	0.311428	0.524688	0.0262789	0.724453	0.723479	low
TCGA-91-6828	0.884932	0	1.08593	0	4.32869	0.0230295	0.589753	0.0779468	3.19239	0.7308	low
TCGA-73-4658	4.38356	1	0.943742	0.0605819	4.83981	0.329786	0.550784	0.00766277	0.187241	0.737075	low
TCGA-J2-A4AG	2.70685	0	1.22747	1.45931	1.8153	1.67616	0.438996	0.138437	0.122452	0.738055	low
TCGA-55-A4DG	1.66575	0	1.44826	1.71694	2.00773	0.113404	0.226884	0.0328278	1.16763	0.739628	low
TCGA-55-7573	1.33425	0	1.13418	3.87375	0.112371	0.322591	0.380446	0.0544418	1.27913	0.754196	low
TCGA-44-6774	1.80274	0	1.48276	1.32475	1.303	1.29062	0.210071	0.0155872	0.417498	0.756092	low
TCGA-L9-A444	0.841096	0	0.551261	0.123487	3.20328	0.263041	0.617478	0.00937162	0.510838	0.77375	low
TCGA-NJ-A4YQ	3.92329	0	1.41226	0.090997	9.79261	0.403821	0.517066	0.00287747	0.308288	0.777202	low
TCGA-62-8397	3.53151	0	1.9369	0	0.276802	0.119494	0.382511	0	13.2336	0.7832	low
TCGA-05-4427	2.16712	0	1.00019	0.0605884	0.854174	0.444541	0.229518	0.00510906	0.144047	0.787135	low
TCGA-67-3773	1.16986	0	0.630718	0.0265949	0.549906	0.207718	1.2694	0	16.6734	0.788827	low
TCGA-78-7143	13.5918	1	1.11417	0.58236	0.641171	0.212656	0.189092	0.0147321	0.925664	0.792002	low
TCGA-55-7227	2.60822	1	1.04888	0.104426	6.49729	0.296586	0.522167	0.0105667	0.893768	0.794557	low
TCGA-44-6776	7.16712	0	0.101835	0.0729979	0.617474	0.0691085	0.71897	0.00307774	1.89169	0.801594	low
TCGA-86-A4JF	2.01918	1	0.174152	0.0468136	2.97723	1.97221	0.957619	0.00394751	1.02394	0.804829	low
TCGA-55-8514	1.42466	0	0.563893	0.157194	2.19501	0	0.561446	0.840759	1.6337	0.810922	low
TCGA-64-1676	4.73425	0	1.03089	0.187344	1.56514	2.88213	0.473124	0.00263293	0.0742339	0.811008	low
TCGA-78-7633	4.1863	1	0.169728	0	0.237495	0.345549	0.638151	0	1.3417	0.814692	low
TCGA-55-7995	2.43562	0	1.28804	5.39775	0.0513478	0.504291	0.223515	0.24739	0.506564	0.825905	low
TCGA-67-3771	1.67123	0	0.894305	1.73463	0.307162	0.0714004	0.228558	0.00317981	0.430333	0.830322	low
TCGA-05-4398	3.92055	0	1.12187	0.130824	4.43368	0.196709	0.332331	0.0175208	1.54234	0.835338	low
TCGA-44-7659	1.89315	0	0.693548	0.322477	1.38914	0.496105	0.610796	0.0577843	5.32841	0.853193	low
TCGA-62-A46S	4.52877	1	1.12364	0.030684	4.18163	0.054467	0.488189	6.35529	1.06142	0.858083	low
TCGA-62-8399	7.3863	0	0.775816	0.0601215	0.734581	0.064033	0.341624	0.00760454	3.08744	0.860441	low
TCGA-78-7159	5.40822	0	1.35465	0	2.87571	1.19683	0.249858	3.50858	0.274421	0.865898	low
TCGA-05-4417	1.24658	0	0.574776	0.160228	3.29152	0.650102	0.468231	0.0810663	0.19591	0.880182	low
TCGA-55-8085	2.47671	0	0.757171	0.132675	0.419433	0.17128	0.246726	0.0152559	1.78074	0.881452	low
TCGA-86-8056	0.380822	0	1.74995	1.36255	0.619978	0.268739	0.368681	0.0848038	12.4254	0.884929	low
TCGA-91-6840	1.01918	0	0.330212	0.139237	0.209384	0.395456	0.506355	0.00352232	2.40329	0.888433	low
TCGA-97-8175	1.50959	0	1.05702	0.0238644	1.85042	0.118613	0.325448	0.00452778	5.31057	0.895588	low
TCGA-35-4122	0.616438	0	0.351892	0.158554	0.718003	3.69465	0.753512	0	0.359822	0.895599	low
TCGA-55-7725	1.21096	0	1.25649	0	0.0627056	0.189488	0.227463	0.0632913	7.13784	0.898665	low
TCGA-55-7911	1.47123	0	0.919243	0.109823	3.76748	0.0129964	0.208012	0.00694553	0.28721	0.905294	low
TCGA-J2-A4AE	2.95616	0	0.609644	1.19923	0.0382073	0.144322	0.369589	0.154257	2.81247	0.905512	low
TCGA-38-4627	3.14247	1	0.394214	1.00081	0.619709	2.60002	0.615517	0.00595712	0.268732	0.911578	low
TCGA-75-6206	7.09589	0	0.0828599	0	0.669892	0.253041	0.594003	0	2.18596	0.911804	low
TCGA-78-7167	7.34521	1	0.360016	0.0297771	2.95724	0.077524	0.451201	0.00753278	0.283176	0.912255	low
TCGA-86-8359	1.21644	1	1.52906	1.14081	4.7934	0.889432	0.101684	0.348009	0.765806	0.916315	low
TCGA-49-4486	6.35068	1	0.0320043	0.532242	0.336366	0.0586416	0.563149	0.00116071	1.55774	0.916366	low
TCGA-78-7160	1.90959	1	0.373009	0.278077	3.01564	0.303763	0.534803	0.0216449	1.41886	0.918303	low
TCGA-67-6216	0.386301	0	0.67739	0.0594575	1.1549	0.506606	0.225234	0.0150411	0.26858	0.918315	low
TCGA-55-7570	2.25753	0	0.311172	0.0330453	0.139762	0.0351952	0.300433	0.0208988	0.141415	0.921399	low
TCGA-55-8089	1.92329	1	0.576331	0.035411	4.87021	0.15924	0.429255	0.005972	0.185215	0.922689	low
TCGA-MN-A4N1	2.26575	0	0.506078	0.680192	1.44906	1.19131	0.412267	0.0133832	0.323426	0.932112	low
TCGA-44-2668	2.08493	1	5.11812	0.0535375	36.7225	2.8925	0.106251	2.04287	0.166901	0.941179	low
TCGA-05-4424	2.50137	0	0.345108	0.0732983	1.51559	0.351301	0.458147	0.00927122	1.99968	0.945204	low
TCGA-73-4677	0.10411	1	0.157078	0.045039	0.440239	0.0767508	0.409475	0.00797554	1.33634	0.961962	low
TCGA-97-7554	2.12329	0	0.290859	0	0.934565	0.53522	0.364528	0.00405718	0.606266	0.968398	low
TCGA-55-6986	8.93425	0	0.207628	0.0992221	2.02831	0.528387	0.451042	0.0125502	0.672306	0.985608	low
TCGA-75-6212	4.15342	1	0.331833	0.0751157	0.0470658	0.0711134	0.341459	0.0158352	2.78592	0.987255	low
TCGA-L9-A743	1.81918	0	0.618077	0.173746	2.15554	0.07402	0.276434	0.0659295	2.20582	0.989747	low
TCGA-49-4505	1.1726	1	0.582186	0.063506	1.48365	3.63311	0.556748	0.0378681	0.802368	0.989814	low
TCGA-49-4487	2.34247	1	0.821431	0.090588	0.425703	0.0214403	0.0686322	0.00763875	2.41214	0.995586	low
TCGA-95-7948	1.30411	0	0.153786	0.269469	0.0920964	0.278304	0.334077	0.0154928	0.637742	1.00024	low
TCGA-55-A48Z	1.78356	0	0.184863	0.0530057	1.82667	1.06636	0.481905	0.013409	0.604892	1.0022	low
TCGA-73-7499	4.19452	1	0.322933	0.423289	0.919994	0.591712	0.541176	0.0150582	4.67955	1.00512	low
TCGA-38-4625	8.14521	0	0.559671	0.899629	2.7575	1.36386	0.386846	0.00410056	0.462451	1.00708	low
TCGA-55-7727	0.326027	0	1.05502	0.0687516	2.13237	0.122041	0	0.0347845	1.83886	1.00918	low
TCGA-38-6178	1.2274	0	0.455377	1.02591	0.964217	0.264886	0.21198	0.0235933	0.487813	1.02495	low
TCGA-55-8301	1.46301	0	0.755327	0.618785	1.81742	1.84532	0.246125	0.0195669	0.463409	1.02863	high
TCGA-44-7669	1.5726	1	0.535254	0.0479604	0.202844	3.32875	0.408782	0.094028	0.444694	1.03073	high
TCGA-44-8117	1.05479	0	0.408564	0.0302968	4.0909	0.100389	0.527936	0.0344891	4.06247	1.03467	high
TCGA-55-6978	0.482192	1	0.449923	0.151772	2.65083	0.457998	0.258721	0.00639902	0.189437	1.03691	high
TCGA-44-2665	3.56438	0	0.794529	0.0703133	1.20275	2.75587	0.255703	0.00711493	0.641923	1.04483	high
TCGA-95-A4VN	1.51507	0	1.44665	0.133806	13.3148	0.178139	0.304126	0.0401959	0.811203	1.04489	high
TCGA-62-8398	1.21644	1	1.14538	0.14928	7.78043	0.414342	0.185071	0.0308975	0.900173	1.05231	high
TCGA-55-7815	2.11781	0	0.899356	0.0339306	1.17994	0.337288	0	0.00429175	2.00865	1.05599	high
TCGA-MP-A4SW	4.87123	1	1.41224	8.8001	2.11268	0.249031	0.289879	0.0120988	5.21911	1.06447	high
TCGA-55-7816	1.28219	1	2.63393	29.6929	0.421291	1.72639	0.277858	0.0240532	0.0678166	1.06952	high
TCGA-78-8662	9.20822	1	0.101033	3.33146	0.0907574	0.137129	0.43896	0.00305351	1.70462	1.06986	high
TCGA-91-6829	3.44658	1	0.231532	0.117154	0.403732	0.568421	0.266277	0.0246972	1.08626	1.07327	high
TCGA-L9-A7SV	1.54795	0	0.251668	0.124894	0.247809	0.177359	0.189246	0.00175526	0.80171	1.07365	high
TCGA-55-8616	0.131507	0	0.529131	0.265506	2.38845	0.175054	0.258628	0.0359816	2.61059	1.07748	high
TCGA-44-7671	2.43562	0	0.045004	0.688214	1.99102	0.137435	0.391059	0.0190421	0.590567	1.0805	high
TCGA-62-A472	2.49315	0	0.961081	0.145037	0.954209	3.7331	0.24724	0.0045863	1.47411	1.09304	high
TCGA-55-8203	1.49863	0	0.826808	0.113976	6.26666	0.639328	0.207244	0.0100915	0.308911	1.09565	high
TCGA-55-8615	1.22192	0	0.724223	0.0188779	2.59043	2.94888	0.343258	0.0167145	1.14448	1.10174	high
TCGA-05-5425	2.41644	0	0.57779	0.28285	1.53808	0.100418	0.183682	0.00255548	3.3143	1.10475	high
TCGA-91-6848	0.613699	0	0.526717	0.638954	0.35486	4.57807	0.462087	0.0220415	0.0621447	1.10583	high
TCGA-49-AAR3	5.1863	0	0.685888	0.285481	3.42846	2.38739	0.288385	0.00401215	0	1.10916	high
TCGA-55-6970	1.27123	1	0.425371	0.0717451	10.5417	0.101884	0.625097	0.00907476	1.28781	1.10976	high
TCGA-05-4382	1.66301	0	0.611254	0.572647	0.831782	0.443566	0.157766	0.00109745	3.20559	1.11541	high
TCGA-86-7701	2.59452	0	1.27742	0.0779309	3.03965	4.09472	0.177128	0.399216	1.02829	1.12987	high
TCGA-67-6215	0.476712	0	0.473536	0.403396	1.72924	0.013972	0.201265	0.0149338	3.0877	1.13131	high
TCGA-05-4390	3.08493	0	1.10821	0	5.52726	0.471446	0.107795	0.0869827	3.23043	1.13804	high
TCGA-73-4675	2.52603	1	0.409089	0.0684238	1.24944	0.465014	0.0888685	0.0383278	0.34859	1.13814	high
TCGA-95-A4VK	1.78356	0	0.716782	0.159457	4.64593	0.0377403	0.442969	0.0112051	7.40517	1.14266	high
TCGA-44-6777	2.70411	1	0.373601	0.155501	0.324777	0.429378	0.0785413	0.00218541	1.03515	1.15072	high
TCGA-55-6981	3.77808	1	0.373011	3.2086	2.04	0.603061	0.35749	0.0198943	2.13145	1.16458	high
TCGA-55-6985	3.37808	0	0.303835	0.307477	2.26373	0.836896	0.232954	0.103711	0.603088	1.16553	high
TCGA-55-1594	3.2274	0	0.703801	0	0.632219	2.39896	0.0694956	0.00580113	0.556102	1.17721	high
TCGA-78-7537	4.44384	1	0.125254	0.852962	0.358642	0.645481	0.306109	0.0582027	2.4895	1.18303	high
TCGA-MP-A4SV	7.17808	1	0.556735	0.322661	5.18732	0.397914	0.231592	0.0451082	1.84108	1.2054	high
TCGA-78-7161	0.79726	1	0.547953	0	8.33104	0.357983	0.346444	0.234321	1.14569	1.21612	high
TCGA-91-6847	2.30685	0	0.136844	1.3733	0.417947	0.0835798	0.0891818	0.0661728	0.055971	1.22336	high
TCGA-62-A46P	1.6274	1	0.716931	0	2.02629	0.284799	0.455832	7.83524	5.97198	1.23101	high
TCGA-44-7667	3.00548	0	0.0980667	0	1.1412	0.181503	0.0871509	0.00323329	0	1.23322	high
TCGA-62-8394	0.380822	1	0.155605	3.1869	0.748814	0.339423	0.615694	0.00806196	8.05785	1.23426	high
TCGA-95-7039	3.48493	0	0.0174656	0.0500791	1.03549	0.142233	0.113824	0.0633431	0.357184	1.26101	high
TCGA-38-4629	2.36712	1	0.348131	0.0499097	4.9723	1.7081	0.294942	0.00505031	0.0213585	1.26454	high
TCGA-80-5611	7.10959	0	0.714697	7.86999	0.430281	0.139313	0	0.0165448	0	1.27132	high
TCGA-44-A47B	0.786301	0	0.41484	0.0469527	3.98635	0.166691	0.0355728	0.00395925	0.0558142	1.27298	high
TCGA-49-6767	1.85479	0	0.203902	0.0449728	2.24023	0.159662	0.0511091	0	0.0801909	1.27439	high
TCGA-78-7155	3.20822	1	0.015366	0.0220294	0	0.0469252	0.0500704	0	0.738475	1.27626	high
TCGA-75-7027	8.38082	0	0.283584	0.109077	3.12213	1.30255	0.180306	0.0288477	0.113161	1.27799	high
TCGA-91-6836	1.14247	0	0.5709	0	3.25705	1.02628	0	0.00440533	0.111785	1.27982	high
TCGA-MP-A4TF	0.920548	1	0.684168	0.397645	3.16427	1.46819	0	0.0033531	0.321431	1.28955	high
TCGA-55-8302	1.30959	0	0.427456	0.0988423	6.87449	0.561455	0.224658	0.00750131	0.535786	1.30225	high
TCGA-93-7347	1.87123	0	1.15865	0.216077	1.19312	1.74519	0.276255	0.0136654	11.8476	1.30242	high
TCGA-83-5908	2.25753	0	0.630187	0.083397	6.24444	3.59239	0.379105	0.121309	0.089223	1.30998	high
TCGA-MN-A4N5	0.230137	0	0.523577	0.0424882	9.65054	0.140786	0.354094	0.00358278	2.22232	1.31551	high
TCGA-55-8620	1.0274	1	0.250927	0.0899352	0	2.45851	0.102206	0.00568778	0.0801816	1.32403	high
TCGA-38-4630	2.93973	1	0.0464675	0.924326	0.0939181	0.697696	0.0946347	0.0189591	0.902778	1.33523	high
TCGA-44-7670	2.41644	0	0.203327	0.1749	0.0986295	3.27851	0.265019	0.0796407	1.02291	1.33618	high
TCGA-64-1677	1.72055	1	0.287274	0.274566	2.80636	1.63273	0.156015	0.00868221	0.367184	1.33752	high
TCGA-50-5939	1.26027	1	0.588453	0.460165	7.016	0.56271	0.116212	0.00646716	0.510545	1.34732	high
TCGA-55-8094	1.48219	0	0.0386697	1.0903	1.25052	0.367395	0.462023	0.411385	7.1174	1.35709	high
TCGA-99-8025	2.90411	0	0.217654	0.372047	6.30541	0.400512	0.491006	0.0485768	5.17877	1.36198	high
TCGA-55-6642	6.70959	0	0.417438	0.0478768	2.0249	1.30879	0.0544094	2.31633	0.273181	1.37223	high
TCGA-73-4668	1.27945	0	0.203575	0.0429198	2.87213	0.694824	0.0390208	0.00542876	0.122448	1.38058	high
TCGA-NJ-A4YF	5.92055	0	0.546923	0.0211918	9.54045	0.045141	0.1445	0.0375265	0.181378	1.38877	high
TCGA-78-7158	0.490411	1	0.536067	3.52365	0.790461	0.164736	0.0988749	0.0201754	5.42976	1.40709	high
TCGA-95-7562	0.238356	1	0.0741562	1.81915	0.510707	0.0838745	0	0.00448242	0.893077	1.41041	high
TCGA-86-A4D0	0.317808	1	0.380996	0.0496559	0.482256	2.80886	0.188104	4.36305	0.34236	1.42192	high
TCGA-05-4426	2.16712	0	0.719048	0.0717122	4.43996	0.598292	0.0814969	0.00226765	5.31939	1.42586	high
TCGA-78-7220	2.21096	1	0.195367	0.175055	8.75289	0.323169	0.437668	0.0199278	3.70822	1.46925	high
TCGA-55-8092	0.421918	1	0.483414	2.36682	1.3519	1.03989	0.148605	0.0413494	5.46536	1.4694	high
TCGA-44-8119	0.780822	0	0.486412	0.114753	4.23113	3.46599	0.160505	0.0759228	0.0125917	1.48712	high
TCGA-53-7813	1.16164	0	0.772486	0	3.37497	2.12076	0	4.38493	0.430851	1.49792	high
TCGA-86-8668	1.1589	0	0.432706	6.55412	0.126749	0.21066	0.183911	0.037527	6.07898	1.51419	high
TCGA-MP-A4TK	1.59452	1	0.909583	0.0869349	9.0695	3.60487	0.158075	0.00219921	0.0124011	1.54641	high
TCGA-78-7145	2.26301	1	0.278453	0.0760388	7.0573	0.22946	0.172828	0	2.8744	1.54939	high
TCGA-86-8358	1.78904	0	0.190832	0.19151	0.0771401	6.21621	0.310915	0.0484467	0.097566	1.58062	high
TCGA-91-8499	0.0986301	0	0.133351	0.0716921	0	4.36079	0.108632	0.00302269	0	1.60324	high
TCGA-50-5935	1.78904	1	0.310848	2.86152	1.74153	0.766085	0.106622	0.00593348	5.26966	1.62441	high
TCGA-69-7973	0.630137	0	0.474763	0.0711121	3.74281	5.47481	0.2309	0.379062	0.608639	1.686	high
TCGA-L9-A50W	1.21096	1	0.316339	0.164916	1.43374	0.234194	0.281127	0.0121681	13.4484	1.72809	high
TCGA-44-5644	2.36438	0	1.07399	0.17384	3.57116	8.07605	0.112891	0.332966	0.460532	1.77194	high
TCGA-64-1679	6.81644	0	0.19763	6.38963	2.99352	2.15051	0.133238	0.0061789	0.390231	1.78885	high
TCGA-97-8171	1.55616	0	0.110469	0.102477	0.0963147	0.16537	0.127047	0.0765932	11.1364	1.80571	high
TCGA-95-8494	0.230137	0	1.29284	0.09505	4.06471	10.0053	0.162029	0.00300563	0.0847418	1.81473	high
TCGA-69-7760	0.553425	0	0.0656774	2.65526	2.60179	3.26258	0.0856046	0.0119097	0.161178	1.85895	high
TCGA-49-4494	2.96164	1	0.0736253	3.1282	2.29075	5.64825	0.34896	0.00364118	0.951322	1.90351	high
TCGA-62-8402	4.10411	1	0.44053	0.0743018	5.32482	5.38123	0.0844399	0.0164467	0.0132487	1.95173	high
TCGA-44-A4SS	1.13699	0	0.604275	2.73678	2.05406	7.94064	0.223755	0.00249039	0.997054	1.99903	high
TCGA-MP-A4TE	2.45479	1	1.57776	0.0148813	4.83929	12.1512	0.169118	0.0112937	1.01893	2.05022	high
TCGA-55-8505	1.20548	0	0.516617	5.67124	5.88709	0.706193	0.144292	0.618298	7.19941	2.05955	high
TCGA-55-A57B	1.49589	0	0.925872	33.7627	0.0864643	0.121311	0.358453	0.0216102	1.51853	2.06667	high
TCGA-J2-A4AD	1.50685	1	0.397958	29.0533	1.49868	0.280454	0.432253	0.0166533	0.114774	2.11332	high
TCGA-05-4422	1	0	0.317299	0.0692232	0.0278831	0.0631944	0.157337	4.37163	15.1927	2.15612	high
TCGA-69-8254	1.12055	0	0.67935	11.9682	2.45752	0.0436108	0.239317	0.058821	12.1534	2.16289	high
TCGA-95-7944	1.03288	0	0.287325	13.7631	2.5962	1.61725	0.055074	0.0398432	0.924607	2.21443	high
TCGA-MP-A4T8	0.441096	1	0.323882	0	17.8492	0.59345	0.175896	0.146829	0.6734	2.22339	high
TCGA-78-7166	0.706849	1	0.166552	1.0745	21.0617	0.135633	0.461307	0.0664445	1.86484	2.2677	high
TCGA-50-5930	0.772603	1	0.12309	3.04407	13.9734	0.375897	0.200546	0.00558018	3.52418	2.43567	high
TCGA-49-4514	4.65753	0	0.210203	17.1078	4.6625	0.51025	0.316132	0.0351855	5.20817	2.46078	high
TCGA-05-4397	2.00274	1	0.328101	24.7708	0.16485	0.786857	0.0362416	0.0211768	0.307063	2.55718	high
TCGA-05-4425	1.83288	0	0.088342	6.22703	3.41235	0.284771	0.431798	0	17.0127	2.55889	high
TCGA-MN-A4N4	3.21918	0	0.322841	17.7937	9.31241	0.766816	0.6234	0.00650478	8.04507	2.63652	high
TCGA-50-6594	1.0137	1	0.295486	0.0264765	7.09204	8.06491	0.120356	0.0200934	0.113304	2.69224	high
TCGA-78-7150	1.82466	1	0.0237413	1.25936	7.40566	3.84261	0	0.040899	2.54901	2.71762	high
TCGA-49-AAR9	0.712329	1	0.0115217	0.115626	11.8919	5.86422	0.0375437	0.0041786	0	3.26025	high
TCGA-55-6984	2.08219	1	0.71519	45.0634	1.83098	0	0.34957	0.136175	0.511915	3.27655	high
TCGA-78-7146	0.473973	1	0.142788	0.677112	15.9247	5.08728	0.107372	0	0.0449249	3.3118	high
TCGA-62-A46O	3.98356	1	0.157126	0.348134	8.29546	2.66091	0.0465453	0.0310829	12.6488	3.44497	high
TCGA-44-5643	2.77534	0	0.239391	23.1018	2.39908	5.60481	0.0975078	0.306586	0.183589	3.89507	high
TCGA-86-8585	0.967123	0	1.06846	0.145886	45.4074	0.155377	0.221055	0.0184526	0.260129	4.66969	high
TCGA-62-A471	3.4137	0	0.765169	0	42.0057	0.678399	0.201075	0.0246175	0.921228	4.9676	high
TCGA-50-5044	1.70959	1	0.254038	3.24979	1.76416	27.0333	0.509408	0.0106307	0.659397	8.54725	high
TCGA-55-7913	1.53699	1	0.407357	0.0938583	3.83242	0.962622	0.0237033	61.4641	0.386784	8.75127	high
TCGA-4B-A93V	0.821918	1	0.0891308	0.0159728	8.04658	18.5884	0.217826	28.8888	0.0227848	15.6083	high
TCGA-05-5429	0.753425	1	0.107068	94.3498	0.312579	0.308803	0.290736	0	0.273701	18.8113	high
TCGA-55-7914	0.512329	1	0.315712	0.0942959	0.567203	0.17408	0.128595	0.233772	77.0883	25.2126	high
