# Supplementary material for: Identification of the Prognostic Significance of Somatic Mutation-Derived LncRNA Signatures of Genomic Instability in Lung Adenocarcinoma
Source: Front Cell Dev Biol. 2021 Mar 29;9:657667. doi: 10.3389/fcell.2021.657667 (PMC8039462; doi:10.3389/fcell.2021.657667)
Supplement: Supplementary file 1 [file Data_Sheet_1.zip › Supplementary Figures and Tables/Table S7.xlsx]

## Sheet: Sheet2
Patient id	Survival time	Survival status	MIR223HG	LINC01133	FAM83A-AS1	LINC01116	AL590226.1	PLAC4	LINC01671	GInLncSig riskScore	risk
TCGA-50-6590	3.52877	1	0.337287	0.147168	1.44246	0.716537	0.0477852	0.0611626	0.0899708	1.23334	high
TCGA-69-8255	0.353425	0	0.493544	0.00832433	0.0391188	0.0709272	0.359486	0.00105291	5.01103	0.997351	low
TCGA-73-7498	3.25753	0	2.03185	0.0100447	1.94477	0.221095	0.981708	0.00381153	0.480005	0.307197	low
TCGA-78-7148	1.71507	1	0.0235809	0.118323	5.25856	0.504086	0.537872	0.0171043	4.46077	1.32072	high
TCGA-78-7152	3.32877	1	0.206791	1.15292	0.712076	0.187113	0.524094	0.00416654	0.187957	0.870769	low
TCGA-MP-A4TD	0.841096	1	0.897869	0.141066	2.96656	0.538374	0.681335	0.0223037	1.49663	0.677843	low
TCGA-44-A47A	1.27671	0	1.92711	5.23091	0.605889	1.59552	0.334909	0.00232971	3.53383	0.735103	low
TCGA-73-4659	1.94795	1	0.920505	0.0806472	2.80451	0.135348	0.849856	0.00741873	0.716395	0.549514	low
TCGA-78-7540	3.27945	1	0.149515	60.04	1.86353	0.114149	0.584638	0.0921827	1.13899	5.62924	high
TCGA-50-6592	2.12877	1	0.582764	1.65549	0.770697	9.45861	0.281326	0.00978487	0.242773	1.9424	high
TCGA-50-5055	5.0137	1	1.41639	0.238895	0.420993	1.44181	1.28958	0.00755423	0.788051	0.328646	low
TCGA-05-4250	0.331507	1	0.250762	0.0119835	5.8004	6.28798	0.163423	0.00151575	0.487186	2.21189	high
TCGA-86-7713	3.16986	0	0.144313	0.0197042	1.7223	0.055963	0.156749	7.00214	2.28375	1.57762	high
TCGA-91-A4BD	1.65205	0	15.002	0.102662	1.25435	0.0364469	1.16669	0.0162316	3.36823	0.00166761	low
TCGA-78-7149	10.7945	0	0.141238	0.43872	0.634367	0.32349	1.07387	0.00640293	0.505474	0.588816	low
TCGA-78-7535	2.6	1	1.62451	6.17071	5.70758	0.301369	0.272097	0.00963591	0.0232867	0.860148	low
TCGA-05-4249	4.1726	0	0.680198	0.0481563	3.20218	0.0683858	0.328362	0.0121822	4.16457	1.0434	high
TCGA-05-4405	1.67123	0	0.396411	0.0774974	2.33079	0.421867	0.645858	0.0065349	1.01336	0.802365	low
TCGA-55-6987	5.85479	0	1.80254	3.48763	2.12274	1.45448	0.525283	0.281689	0.899101	0.603705	low
TCGA-55-7724	1.93151	0	2.57828	23.0848	1.24542	1.06468	0.634068	0.0661609	1.36793	0.705734	low
TCGA-05-4418	0.750685	1	0.470375	0.105368	19.0834	2.31179	0.383182	0.302535	3.67495	2.46775	high
TCGA-80-5608	7.7589	0	0.671126	0.0347768	6.5589	1.37457	0.210784	1.74192	2.20757	1.41739	high
TCGA-99-8032	0.120548	0	0.656653	0.0130751	2.80186	9.01463	0.237747	0.282804	0.177188	1.95363	high
TCGA-55-8512	1.66301	1	2.47843	2.08355	0.437111	0.158507	0.718809	0.71297	1.1809	0.329008	low
TCGA-97-A4M2	1.70959	0	3.92246	0.500602	0.407765	0.118482	2.88246	0.0464341	1.22587	0.0335441	low
TCGA-67-3772	1.56986	0	0.362938	23.5065	0.330819	0.706305	1.14786	0.00580712	0.993283	1.07513	high
TCGA-86-7954	1.65753	0	0.864665	2.76611	3.68783	0.909281	0.232854	0.154204	0.621098	1.07463	high
TCGA-05-4433	2	0	0.688617	8.44086	0.092787	0.0175244	0.56097	0.0249743	1.021	0.870733	low
TCGA-91-A4BC	0.120548	0	0.930677	0.0476523	2.39609	0.47369	0.433234	0.898076	0.67975	0.776869	low
TCGA-44-6779	1.36986	1	0.227	6.18332	3.94848	0.966309	0	0.0112264	0	1.80779	high
TCGA-05-4432	2.08493	0	1.0614	0.0105672	0.466791	7.36804	0.24018	0.12965	0.346698	1.3248	high
TCGA-L4-A4E5	1.58356	0	0.313778	0.0499831	2.25492	0.31941	0.984586	0.0252887	5.84659	0.772609	low
TCGA-53-7624	2.85753	1	0.105361	0.151051	0.126193	8.29415	0	2.1632	4.86006	3.16938	high
TCGA-55-6968	3.54247	1	0.317287	0.0478819	0.270016	4.06277	0.0544152	0.0090846	0.187832	1.54355	high
TCGA-93-A4JP	1.58356	0	5.96496	5.66179	0.637451	0.471105	2.34585	0.0111897	2.33459	0.028443	low
TCGA-44-2655	3.6274	0	0.666878	0.561361	0.890333	0.27403	1.69457	0.00221889	2.58999	0.328493	low
TCGA-50-5941	4.03836	0	0.340076	0.0928667	0.632796	0.0824237	0.685996	0.0176195	2.4673	0.767515	low
TCGA-78-7539	2.16712	0	0.515369	0.0220555	0.74625	0.227073	0.300778	0.00697427	5.62377	1.10538	high
TCGA-55-7726	1.7863	0	0.567899	10.1319	4.30784	7.83635	0	0.034327	0	3.14921	high
TCGA-78-7162	8.68219	1	0.0882228	0.0505922	0.178312	0.179612	2.27106	0.00959882	1.77716	0.245343	low
TCGA-55-6979	0.649315	1	0.947029	0.692164	2.82736	0.321342	0.302541	0.0101018	1.27217	0.871646	low
TCGA-86-8669	2.56986	0	1.03927	0	0.328207	0.36366	0.211655	6.25443	1.26194	0.962605	low
TCGA-44-5645	2.33425	0	3.74561	0.355775	0.522576	0.114132	0.186625	2.79617	1.99264	0.31044	low
TCGA-49-AARE	3.36712	1	0.476877	3.19543	0.991781	0.506541	0.202685	0.0714361	1.55827	1.16824	high
TCGA-L9-A5IP	0.158904	1	0.188269	6.95772	53.5971	0.202295	0.170411	0.0208634	0.117646	11.825	high
TCGA-69-8253	1.16712	0	0.810755	0.0461245	0.424839	0.0327502	1.61447	0.00816776	0.723752	0.289358	low
TCGA-86-A4P7	1.13699	0	1.38597	0.340115	0.740272	0.228785	3.01081	0.0181136	5.6688	0.101684	low
TCGA-55-7574	2.72603	1	1.65339	0.115628	19.2355	0.369452	1.11694	0.021938	0.948411	0.675487	low
TCGA-62-A46V	6.02466	0	0.758493	0.534793	1.34036	0.696161	0.405175	0.011274	4.13222	0.943176	low
TCGA-55-A48Y	1.72603	0	0.911647	0.962085	2.98567	0.283558	0.288811	0.00688813	3.80645	1.00223	low
TCGA-71-6725	0.70137	0	0.326709	0.223548	7.75388	0.0302339	0.169367	0.00134646	0.812401	1.42469	high
TCGA-50-5933	6.55616	1	0.245266	0.175813	14.1373	0.818357	0.177602	0	0.195062	1.96837	high
TCGA-97-8552	1.71507	0	3.48334	0.390469	0.289728	0.14592	1.30788	0.0675848	3.78171	0.145279	low
TCGA-73-4670	0.358904	0	0.197973	0.0834776	11.4235	0.0829813	0.227683	0.108755	2.60783	1.79882	high
TCGA-50-5932	3.38356	1	0.349433	0	1.09401	0.0313857	0.334893	0.00186368	0.336289	0.924801	low
TCGA-05-4430	2.08493	0	0.781453	0.166385	1.73061	0.803354	0.882411	0.0126273	1.27375	0.587152	low
TCGA-MP-A4TA	2.60274	1	0.352171	3.43956	4.74528	0.885025	0.143445	0.0419091	2.82459	1.6353	high
TCGA-69-7764	1.13425	0	0.180813	0.117829	1.74974	0.0669304	0.160687	0.0327881	18.9426	2.49709	high
TCGA-44-A4SU	1.12055	1	0.742868	0.0676198	1.63651	0.900239	0.307385	0.0106912	1.62773	0.935756	low
TCGA-49-4506	2.73699	1	0.398707	0.749001	18.4697	0.202931	0.246399	0.067314	4.43541	2.42065	high
TCGA-49-AAQV	1.85479	1	0.409834	1.04322	2.70478	0.31502	0.381558	0.0515675	0.906558	1.00787	low
TCGA-49-6761	0.969863	0	0.102175	0.122069	7.59501	4.62837	0.166469	0.012352	0.174128	2.18331	high
TCGA-44-3919	2.81096	1	0.777595	0.103435	1.47983	0.76707	0.57468	0.0058147	4.24609	0.825492	low
TCGA-69-7980	1.12603	0	0.535401	0.160389	0.926003	0.512473	0.390587	0.00869445	0.318675	0.853939	low
TCGA-93-7348	1.45479	0	0.279429	2.88856	0.495412	0.838361	0.38338	0.138678	1.06771	1.0792	high
TCGA-55-6543	1.19178	0	1.62251	1.34353	1.24389	0.15662	0.136732	0.00760915	0.557791	0.692542	low
TCGA-38-4632	3.71781	1	0.466316	0.0534827	2.46306	0.189874	0.425461	0.0101472	3.8146	1.01961	low
TCGA-99-8033	1.79726	1	2.176	1.692	7.77235	0.142664	0.360536	0.0508283	1.46324	0.642283	low
TCGA-55-6980	5.77808	0	2.00045	1.89162	2.00727	0.389939	0.277384	0.00771819	3.41647	0.643713	low
TCGA-91-8497	1.18904	1	1.8442	0.0734428	0.161062	1.32106	0.890279	0.353001	3.00325	0.404548	low
TCGA-64-1680	3.08493	0	0.191675	0.0686988	0.774813	0.0487789	0.728676	0	3.74023	0.831836	low
TCGA-86-7953	2.73151	0	3.63757	0.0236508	0.889143	3.31661	0.161267	0.708984	0.168687	0.374663	low
TCGA-86-8055	0.339726	1	0.521868	10.229	0.6043	2.17474	0.106283	0.00739327	1.67593	1.72985	high
TCGA-55-6982	2.72603	1	0.259501	0.429269	1.10278	2.49934	0	0.0180989	3.3883	1.7313	high
TCGA-67-6217	1.15616	0	0.677196	0.0809052	0.34218	0.114892	0.551666	0.0230251	2.04852	0.723682	low
TCGA-64-5774	7.33151	0	0.374071	0	6.1006	6.0269	0.0840635	0.0818673	0.0527588	2.18237	high
TCGA-97-8177	1.36712	0	1.3614	22.0079	0.242478	0.868137	0.535398	0.014188	4.64026	1.28676	high
TCGA-78-8640	19.3479	0	0.479986	3.74172	0.444642	0.305375	0.342135	0.00271997	0.552153	0.983862	low
TCGA-95-7947	1.30685	0	0.44088	18.4589	0.40008	0.0274771	0.381144	0.0342633	0.966032	1.51428	high
TCGA-49-AAR4	2.40822	1	1.08259	0.238778	5.20653	0.322129	0.108543	0.0483233	0.30655	1.0005	low
TCGA-55-7907	0.939726	1	0.409292	0.027942	13.5773	0.277759	0.444564	0.0141371	0.318869	1.41115	high
TCGA-05-4402	0.668493	1	0.406412	5.80988	2.41733	2.70091	0.0756746	0.0168451	2.5706	1.88645	high
TCGA-NJ-A7XG	1.69041	0	0.0433279	0.0931756	1.21142	0.430029	0.247074	0.0392848	1.11868	1.20063	high
TCGA-49-4488	2.38082	1	0.185897	0.026651	1.97883	0.283849	0.12115	0	0.209094	1.2222	high
TCGA-64-5815	2.3726	0	0.0901645	0.258529	3.01298	0.991253	0.352564	0	0.331907	1.19104	high
TCGA-49-6745	1.43014	0	0.277915	0.0181106	2.24684	0.475791	0.24698	0.00458147	0.68461	1.12134	high
TCGA-38-4631	0.969863	1	1.38973	0.0269242	0	6.71014	0.183587	0	1.82432	1.19546	high
TCGA-38-4626	10.0658	0	2.07115	0.117306	0.199831	0.119732	0.899854	0.0148376	5.10893	0.360422	low
TCGA-99-8028	3.06301	0	0.45824	0.029198	6.58614	0.0414635	1.36046	0.0369315	0.447741	0.513415	low
TCGA-55-1596	5.65753	0	0.197066	0.130396	3.22727	0.277758	0.148187	0.00824662	3.72013	1.45215	high
TCGA-55-7910	2.84932	0	3.63516	0	5.62273	2.95594	0.210271	7.61382	0.307924	0.52628	low
TCGA-91-6849	0.0958904	0	0.573687	0	1.5151	0.210234	0.44865	0.0124837	2.08835	0.860772	low
TCGA-95-7043	1.37808	1	0.0781773	2.88603	3.23918	0.198951	0.700543	0.00708821	3.17758	1.0603	high
TCGA-86-7955	2.93699	0	0.0392272	2.29451	6.80788	0.0399312	0.0766937	0.00569066	0.449245	1.73223	high
TCGA-91-6831	0.849315	0	0.322208	0.102652	5.40282	4.22743	0.116658	0.0779042	0.0549115	1.83289	high
TCGA-86-7714	1.71233	1	0.958083	0.0335013	0.188921	0.309234	0.304579	0.0127124	6.26035	0.934085	low
TCGA-86-6562	1.03014	1	0.421187	0.0832875	3.44428	0.384393	0.331281	0.00263368	1.18808	1.05943	high
TCGA-55-8090	1.63836	1	0.767985	0.070065	5.81377	1.30768	0.273	0.0227886	0.406924	1.10894	high
TCGA-55-8507	1.14521	0	2.85607	0.0605113	4.47397	3.4802	0.687678	1.10726	2.89166	0.455644	low
TCGA-93-8067	0.509589	0	0.214208	0.604602	2.79613	0.47699	0.327189	0.03763	0.71871	1.12974	high
TCGA-50-5045	5.95616	1	0.759066	0.211994	0.903248	0.802794	1.50976	0.00357524	0.826573	0.35011	low
TCGA-44-4112	2.2137	1	2.47322	1.33895	2.22875	1.71078	1.21514	3.65815	0.314593	0.284478	low
TCGA-55-6975	0.323288	1	0.258002	0.184942	6.51828	0.569037	0.770647	0.0623803	0.109923	0.896732	low
TCGA-55-A491	1.71507	0	0.503842	5.27858	2.35002	0.341923	0.294679	0.0117135	0.277413	1.13545	high
TCGA-55-8091	1.64384	0	0.720372	0.25819	0.400396	2.49322	0.410786	0.0359232	1.51925	0.94599	low
TCGA-97-7547	5.38356	0	0.164502	11.5283	1.85148	0.0886521	0.157657	0.056151	3.35428	1.90348	high
TCGA-62-A46R	4.72603	1	5.53706	0.168103	1.26396	0.371342	0.38208	0.0330754	3.96995	0.137173	low
TCGA-49-4490	1.05479	1	0.182407	10.1988	0.873892	0.639567	0.396252	0.00735047	4.26918	1.57713	high
TCGA-62-A46Y	1.13425	1	4.03955	0.151077	1.75124	0.0476759	0.686765	0.0169859	1.95155	0.180538	low
TCGA-78-8655	6.46575	0	1.07933	0.145068	0.727169	3.43346	0.714399	0	0.275914	0.67418	low
TCGA-L9-A8F4	1.30411	0	0.790577	0.20184	1.73651	0.121266	0.247025	0.00589153	0.0996648	0.854824	low
TCGA-35-5375	0.723288	0	0.205652	1.86728	0.0307893	0.209343	0.223375	0	0.210287	1.09033	high
TCGA-55-8510	1.47671	0	1.28236	0.171019	1.78818	0.166966	0.971768	0.00270394	1.29601	0.428526	low
TCGA-44-7662	0.59726	0	1.09713	0.0538663	4.16155	1.13212	0.269351	0.00408801	0	0.883514	low
TCGA-MP-A4T4	7.16986	1	0.901386	0.091005	1.98436	0.516937	0.206844	0.0092087	0.116835	0.877168	low
TCGA-55-8206	2.43288	0	17.5254	0.423209	0.230282	0.0474466	0.506267	0.0197216	6.26734	0.00110099	low
TCGA-44-7672	1.96986	0	0.373715	0.0549514	1.17497	0.497475	0.249797	0.00868824	0.382137	1.02148	low
TCGA-93-A4JO	0.090411	1	1.71342	3.2065	4.30023	0.0798857	1.7048	0.0545514	0.481474	0.242464	low
TCGA-44-2666	0.265753	1	1.96997	6.40771	1.13575	0.137222	0.265794	14.4722	15.919	1.83608	high
TCGA-67-3774	1.05479	0	0.454217	0.101748	0.994547	0.028898	0.925048	0.0566267	1.07405	0.58508	low
TCGA-MP-A4T6	4.90411	1	0.501227	0.366337	0.834283	0.640279	0.640494	0.0196039	1.25618	0.754261	low
TCGA-64-1681	3.19726	1	0.298761	3.40135	0.260481	0.304123	0.314962	0.0398355	5.35512	1.29127	high
TCGA-49-4507	0.734247	1	0.151402	2.9954	11.8323	0.893895	0.493349	0.00686371	0.301888	1.61385	high
TCGA-44-8120	0.712329	0	0.643792	0.0109878	1.9105	0.0624139	1.32362	0.0055592	0.368334	0.404047	low
TCGA-75-5125	5.55342	1	1.26416	0	1.47626	0.142983	0.13731	0.0101884	0.545786	0.772068	low
TCGA-64-1678	3.25753	0	0.238525	0.0732773	0.52801	3.65943	0.0555171	0	0.0174214	1.54665	high
TCGA-95-7567	1.55616	0	0.0968748	0.0641006	6.14509	0.22757	0.145694	0.00810783	0.609587	1.49265	high
TCGA-99-AA5R	1.80274	0	2.90436	0.190129	0.44674	0.148499	6.00678	0.0144292	1.15266	0.00467559	low
TCGA-97-8174	0.449315	1	0.900756	0.0534359	0.19252	0.31618	1.07284	0.00450594	0.838477	0.428455	low
TCGA-69-A59K	1.61918	0	0.390521	0.0479889	0.315722	1.31753	0.327221	0.0141632	0.171138	0.978612	low
TCGA-78-7153	9.9589	0	0.150182	0.0538272	0.691402	0.178357	0.203906	0.0113473	0.83182	1.12502	high
TCGA-05-5715	0.169863	0	0.167606	14.2838	2.45913	0.360185	0.910248	0.0168851	20.3184	2.44932	high
TCGA-55-6712	0.468493	1	0.31225	0.57932	1.48496	4.48735	0.299257	0.00666146	0.0563447	1.41248	high
TCGA-49-4510	2.45479	1	0.525725	0.03722	0.839565	0.0594623	1.417	0.0482552	0.311925	0.377518	low
TCGA-73-4666	2.19178	0	0.301732	0.0961286	1.68047	0.232067	0.196641	0.00121589	0.116557	1.08275	high
TCGA-MP-A5C7	6.1589	0	0.22142	0.0132266	0.223763	0.103306	0.360752	0.287753	1.4811	0.979399	low
TCGA-55-7994	1.65205	0	0.558415	0.0716929	5.21085	1.05203	0.190108	0.00302272	2.65046	1.34362	high
TCGA-78-7156	2.67397	1	0.128564	0	0.596688	0.11633	0.186191	0	0.81798	1.13699	high
TCGA-55-8299	1.28493	1	1.17059	0.120953	5.42819	0.590433	1.23711	0.0516336	1.54205	0.444266	low
TCGA-44-7661	1.52603	1	0.879425	0.0900562	13.9869	3.20517	0.614064	0.0142386	0.634288	1.34556	high
TCGA-50-5066	3.95068	0	0.667537	0.113113	0.696954	0.196816	0.76742	0.0189321	0.679055	0.596341	low
TCGA-50-6595	0.517808	1	0.145536	2.75877	0.740823	4.26335	0.263462	0.00879698	0.0992101	1.58246	high
TCGA-MP-A4T7	0.457534	1	1.07619	0.106932	6.79104	0.0976189	0.486089	0.0502372	6.26487	1.00316	low
TCGA-50-5946	4.43014	0	0.166315	0.15401	2.65172	0.541057	0.39731	0.0279575	0.582506	1.06985	high
TCGA-55-8614	1.46849	0	0.82886	0.156945	0.379304	0.175115	0.560557	0.0226872	0.879521	0.65085	low
TCGA-71-8520	0.575342	1	0.359229	6.95261	0.594048	0.365676	0.106414	0.00592194	3.4061	1.5471	high
TCGA-69-7978	0.367123	0	1.16589	0.0502701	6.7091	4.64911	0.142823	0.0111273	0.0896366	1.39919	high
TCGA-L9-A443	0.528767	1	0.334718	0.379896	3.1195	3.12332	0.908908	0	5.39062	1.04404	high
TCGA-78-7154	1.62466	1	0.0633194	6.24551	0.102383	2.06258	0.536453	0.00459285	0.297833	1.21704	high
TCGA-05-5423	0.413699	0	1.48889	0.255217	0.261676	0.32948	1.00196	0	6.48691	0.455266	low
TCGA-50-6591	0.326027	1	0.0926526	0.0885542	0.166458	0.550173	0	0.00280022	0.0315802	1.31225	high
TCGA-62-8395	3.33151	0	0.49681	0.0868599	0.783713	0.123348	0.434331	0.0351571	6.26954	1.02924	high
TCGA-38-4628	4.08767	1	0.66525	0.0100393	0.500087	0.862525	0.319456	0.00253967	2.49899	0.941305	low
TCGA-O1-A52J	4.92603	1	6.89133	0.664184	1.60743	0	0.264183	0.00630076	7.89932	0.102655	low
TCGA-05-4396	0.830137	1	0.349185	2.3918	2.69234	0.197473	0.0632128	61.9236	8.60898	11.8752	high
TCGA-44-7660	1.62192	0	0.378633	9.27092	0.993518	0.334714	0.0324681	0.093956	0.57056	1.57833	high
TCGA-86-8279	2.6	0	0.425246	0.13064	1.84176	0.316928	0.123721	0.0165242	0.240709	1.11143	high
TCGA-97-7937	1.54521	0	0.555581	1.57827	1.34473	0.377035	0	0.0205226	0.0210408	1.18255	high
TCGA-78-7542	0.879452	1	0.105159	2.86446	3.13619	18.1551	0.0685327	0.0457661	0.136203	6.33709	high
TCGA-78-7163	19.8575	0	0.237999	3.36152	1.17586	0.0987028	0.0861696	0.0655362	2.5508	1.43151	high
TCGA-49-6743	4.4411	0	0.222151	7.96217	2.41339	0.268539	0.180972	0.00503552	1.24937	1.55828	high
TCGA-55-8087	1.26575	0	0.911084	0	1.27794	0.144437	0.316347	0.0121878	5.03225	0.924477	low
TCGA-69-7765	0.452055	0	0.422055	0.0625943	0.451032	0.592592	0.237117	0.00263911	1.11612	1.02004	low
TCGA-55-7281	2.38904	0	0.480519	2.82624	4.28326	3.54942	0.481779	0.00223425	1.19687	1.342	high
TCGA-50-6597	3.47397	1	0.54445	0.289093	0.923809	0.164214	0.919906	0.00365662	3.3197	0.628746	low
TCGA-05-4434	1.25205	1	1.0805	3.1711	6.91363	2.10188	0.460841	0.0307749	3.00217	1.15872	high
TCGA-55-6972	4.47123	1	0.188371	0	0.253819	0.071907	1.22763	0.00426983	0.770465	0.494951	low
TCGA-44-2659	3.74521	0	0.504745	0.311717	1.15096	0.245045	0.151821	0.00422441	1.69128	1.08684	high
TCGA-50-5068	4.10685	1	1.41897	0.467341	0.930151	0.195194	2.18691	0.00347718	0.274504	0.151513	low
TCGA-86-A4P8	2.20548	0	3.57867	0.450331	0	0.137037	5.11777	0.0386519	2.31718	0.00727667	low
TCGA-73-4662	6.89041	0	1.14491	0.0169216	0.429409	0.270337	0.346148	0.00535087	0.0543112	0.656036	low
TCGA-97-7552	5.29315	0	0.488955	11.0406	0.254551	0.192305	1.15874	0.0423176	1.37493	0.672841	low
TCGA-44-6145	1.63014	0	0.773336	5.40193	2.48312	0.318236	0.268078	0.00596742	0.521567	1.05884	high
TCGA-49-AARO	10.2986	0	3.8607	0.373139	4.57859	0.279662	0.282701	0.0970159	0.103498	0.281647	low
TCGA-55-8204	1.41096	0	1.16139	21.1285	4.92403	1.52875	0.521987	0.130718	0.911144	1.50694	high
TCGA-55-8096	1.96986	1	1.74116	9.06462	1.12335	2.10285	0.288488	0.0347844	2.19532	0.929813	low
TCGA-MP-A4SY	4.11233	1	0.355369	0	4.58523	2.40068	0.140361	0.00195277	0.473491	1.50049	high
TCGA-73-4676	0.769863	1	0.300119	0.112243	3.99118	0.0265657	0.467714	0.00946482	0.306883	0.96182	low
TCGA-86-8075	1.90137	1	0.648991	2.48835	0.36606	1.02168	0.344263	0.0643168	1.04172	0.954004	low
TCGA-78-8660	0.879452	1	0.778297	0	4.68034	0.0733579	1.03323	0.0104544	0.781098	0.543732	low
TCGA-75-7025	9.05479	0	3.00101	1.90935	0.107672	0.343447	0.839015	0.0756718	1.34366	0.240104	low
TCGA-44-3917	3.2411	0	1.76884	0.17867	6.2187	0.100897	0.265992	9.81776	1.70959	0.98064	low
TCGA-49-AARN	3.10959	1	0.705271	8.17556	1.6291	2.21532	0.262645	0.0292324	0.721164	1.35048	high
TCGA-50-5072	0.684932	1	0.268488	0.304726	7.1902	2.39143	0.619703	0.0466581	5.77674	1.50717	high
TCGA-55-5899	2.54795	0	0.124585	0.200938	0	0.269495	0.152237	0.00282399	0.286634	1.13682	high
TCGA-50-7109	0.843836	1	0.42278	0.0947059	0.302637	0.26898	0.387461	3.35651	0.648461	0.956974	low
TCGA-97-A4M1	1.64658	0	9.60747	1.57366	0.174939	0.180219	4.03827	0.0128417	3.00512	0.00161391	low
TCGA-78-7536	0.668493	1	0.0634751	0.0505562	4.60905	2.39073	0.0229817	0.116383	0.00721173	1.81623	high
TCGA-MP-A4TI	1.17534	1	2.56555	0.018299	1.63387	5.30115	0.124775	0.00694372	0.717837	0.714293	low
TCGA-05-4403	1.58356	0	0.377152	20.8938	1.25151	0.0802223	1.02719	0.00714538	1.19725	1.07618	high
TCGA-99-7458	2.04658	0	0.852078	0.083834	1.17064	0.833356	0.653299	0.0136335	3.21177	0.718354	low
TCGA-64-5778	3.57534	0	0.387087	0.184983	1.04315	0.971952	0.46249	0.00467955	5.92396	1.12535	high
TCGA-NJ-A4YP	0.136986	0	0.594823	2.07532	6.39062	1.79506	0.548884	0.0381817	0.586697	1.10019	high
TCGA-05-4384	1.16712	0	1.87016	0.0462267	1.52064	0.131291	0.945614	0.00584704	1.05506	0.336704	low
TCGA-55-8511	1.51233	0	0.584893	0.0628898	19.2101	0.238156	0.142942	0.0185609	5.12848	2.52747	high
TCGA-91-6830	0.164384	0	0.635848	5.55496	3.88222	0.728167	1.61869	0.0432385	4.71378	0.525394	low
TCGA-44-3398	3.1863	0	2.49551	0.523875	0.456345	1.09777	2.52663	0	1.85913	0.0860981	low
TCGA-64-5775	0.169863	1	0.197994	2.05377	0.643422	16.7996	0.0759022	0.00211198	0	4.76474	high
TCGA-78-7147	1.60548	1	0.236902	0.877389	2.10147	0.381827	0.0643293	0.0107398	6.39919	1.67474	high
TCGA-55-A48X	1.88767	0	1.2274	0.283815	4.83704	0.470213	0.860108	0.0143595	2.13224	0.574496	low
TCGA-86-8673	2.36164	0	0.409468	16.6326	2.96301	0.679256	0.494171	0	0.263623	1.51157	high
TCGA-86-8674	2.20822	0	0.0141543	0.0405845	3.71904	0.216125	0.0922442	0.0179668	1.36048	1.49825	high
TCGA-MP-A4TC	0.20274	1	0.492581	0.197076	3.30318	1.66752	0.14931	0	0.316265	1.26194	high
TCGA-75-6214	3.05479	1	0.103629	6.97209	8.94657	6.50266	0.0482399	0.0402682	0.0227067	3.59979	high
TCGA-86-8076	2.72055	0	1.0365	0.508712	1.38404	0.285162	0.517268	0.0728115	1.39404	0.672973	low
TCGA-35-4123	0.49863	0	0.851388	0.0297705	0.489656	0.908945	0.13533	0.00188278	0.0530838	0.912945	low
TCGA-55-7576	1.83562	0	0.630197	0.0451741	2.1993	1.63584	0.472309	0.00457112	0.12888	0.881311	low
TCGA-64-5781	4.27123	0	0.125729	6.71436	5.82354	1.66381	0.153634	0.0398987	0.337476	1.97323	high
TCGA-97-A4M5	1.73699	0	1.92639	0.25107	0.846725	0.230702	2.48403	0.130764	1.28511	0.102719	low
TCGA-86-6851	0.490411	0	0.589098	0.0109683	1.87619	0.459488	0.199438	0.00832404	0.485028	1.00217	low
TCGA-05-4389	3.75068	0	0.743274	0.0122482	0.851865	0.469623	0.389744	0.00619692	1.55499	0.818364	low
TCGA-55-A4DF	1.20548	1	1.01622	1.0838	1.05202	1.04708	0.161531	0.0966339	0.202756	0.903885	low
TCGA-78-8648	3.31233	1	0.583778	0.0507232	0.119183	0.774333	0.864663	0.0192474	1.71845	0.610358	low
TCGA-67-3770	1.67123	0	0.438888	13.7282	0.215045	0.0609225	0.975088	0.00361757	6.73168	1.05199	high
TCGA-69-7974	0.50411	0	0.846096	0.106404	49.7227	0.151102	0.290213	0.0121128	0.948643	5.92657	high
TCGA-86-8280	1.92055	0	0.698023	1.12081	0.413839	0.909505	0.636868	0.0118139	2.80743	0.765972	low
TCGA-55-A492	1.63288	0	0.294122	0.583848	0.457282	0.241824	1.51133	0.0041027	1.02949	0.40267	low
TCGA-J2-8192	2.02466	0	0.689523	11.2001	1.17065	1.03179	0.337024	0.0150043	1.44538	1.29464	high
TCGA-55-A490	0.271233	1	0.462033	0.0348628	2.06428	0.259916	0.158479	0.00440966	0.124328	1.06304	high
TCGA-50-5942	5.06027	0	0.306596	0.0627931	0.216396	0.0891711	0.475739	0.0238274	7.95706	1.12192	high
TCGA-NJ-A55R	1.65205	0	0.63445	0.0893336	0.251885	0.980288	0.738348	0.219826	0.150602	0.635688	low
TCGA-53-7626	2.54521	1	0.760932	0.19442	0.527882	1.04301	1.69393	0	0.539263	0.301793	low
TCGA-73-A9RS	0.931507	1	0.120386	0.138073	4.4122	0.612734	0	0.122251	0.0984794	1.56319	high
TCGA-05-4415	0.249315	1	0.228856	0.508554	3.46916	37.2625	0.0745734	0.002075	0.760544	27.087	high
TCGA-50-5931	1.18904	1	0.0817879	4.01013	0.462857	2.71414	0.266508	0.0177974	1.00357	1.52403	high
TCGA-55-A494	1.31781	0	0.148894	0.0164201	12.1301	0.291473	0.373211	0.128769	2.43599	1.70505	high
TCGA-67-4679	1.2274	0	2.86633	0.311606	0.475911	0.138283	1.2837	0.0172436	1.90301	0.175642	low
TCGA-55-7903	1.55342	0	0.753882	0.0675502	3.60295	1.09116	0.307068	0.0128162	1.99945	1.04112	high
