# Supplementary material for: Identification of the Prognostic Significance of Somatic Mutation-Derived LncRNA Signatures of Genomic Instability in Lung Adenocarcinoma
Source: Front Cell Dev Biol. 2021 Mar 29;9:657667. doi: 10.3389/fcell.2021.657667 (PMC8039462; doi:10.3389/fcell.2021.657667)
Supplement: Supplementary file 1 [file Data_Sheet_1.zip › Supplementary Figures and Tables/Table S8.xlsx]

## Sheet: Sheet2
Patient id	Survival time	Survival status	MIR223HG	LINC01133	FAM83A-AS1	LINC01116	AL590226.1	PLAC4	LINC01671	GInLncSig riskScore	risk
TCGA-95-A4VN	1.51507	0	1.44665	0.133806	13.3148	0.178139	0.304126	0.0401959	0.811203	1.04489	high
TCGA-55-7914	0.512329	1	0.315712	0.0942959	0.567203	0.17408	0.128595	0.233772	77.0883	25.2126	high
TCGA-97-A4M3	1.47945	0	0.608276	0.0838514	1.30823	0.404857	0.724224	0.0381818	0.932976	0.664361	low
TCGA-67-3773	1.16986	0	0.630718	0.0265949	0.549906	0.207718	1.2694	0	16.6734	0.788827	low
TCGA-50-6593	0.920548	1	1.03053	0.230846	4.10063	0.311428	0.524688	0.0262789	0.724453	0.723479	low
TCGA-38-4630	2.93973	1	0.0464675	0.924326	0.0939181	0.697696	0.0946347	0.0189591	0.902778	1.33523	high
TCGA-J2-A4AD	1.50685	1	0.397958	29.0533	1.49868	0.280454	0.432253	0.0166533	0.114774	2.11332	high
TCGA-44-6778	5.10685	0	1.45236	0.0979849	0.0920927	1.13056	1.44761	0.0123937	1.0483	0.278378	low
TCGA-44-6775	1.93151	0	2.38827	1.10299	0.901434	1.00041	0.0582198	3.09996	3.48674	0.702478	low
TCGA-95-8494	0.230137	0	1.29284	0.09505	4.06471	10.0053	0.162029	0.00300563	0.0847418	1.81473	high
TCGA-44-2656	3.91507	0	3.05932	0.0617177	3.85667	0.304837	0.146079	0.748678	0.783068	0.433941	low
TCGA-75-5147	3.65205	0	1.50156	0.624622	0.534645	2.76399	0.557739	0.0141082	3.81066	0.707723	low
TCGA-4B-A93V	0.821918	1	0.0891308	0.0159728	8.04658	18.5884	0.217826	28.8888	0.0227848	15.6083	high
TCGA-64-1679	6.81644	0	0.19763	6.38963	2.99352	2.15051	0.133238	0.0061789	0.390231	1.78885	high
TCGA-69-7760	0.553425	0	0.0656774	2.65526	2.60179	3.26258	0.0856046	0.0119097	0.161178	1.85895	high
TCGA-05-5428	1.83562	0	0.870565	0.0734168	1.15003	0.27802	0.778719	0	0.977456	0.565102	low
TCGA-75-6206	7.09589	0	0.0828599	0	0.669892	0.253041	0.594003	0	2.18596	0.911804	low
TCGA-44-2661	3.17534	0	5.50105	2.74973	0.170398	0.236006	1.23623	0.015288	9.01943	0.0916815	low
TCGA-55-6984	2.08219	1	0.71519	45.0634	1.83098	0	0.34957	0.136175	0.511915	3.27655	high
TCGA-L9-A743	1.81918	0	0.618077	0.173746	2.15554	0.07402	0.276434	0.0659295	2.20582	0.989747	low
TCGA-91-6829	3.44658	1	0.231532	0.117154	0.403732	0.568421	0.266277	0.0246972	1.08626	1.07327	high
TCGA-05-4398	3.92055	0	1.12187	0.130824	4.43368	0.196709	0.332331	0.0175208	1.54234	0.835338	low
TCGA-55-1594	3.2274	0	0.703801	0	0.632219	2.39896	0.0694956	0.00580113	0.556102	1.17721	high
TCGA-49-6767	1.85479	0	0.203902	0.0449728	2.24023	0.159662	0.0511091	0	0.0801909	1.27439	high
TCGA-44-3918	2.83836	0	1.3993	0.147936	7.68684	0.467608	0.739754	1.36997	0.368742	0.636973	low
TCGA-75-6212	4.15342	1	0.331833	0.0751157	0.0470658	0.0711134	0.341459	0.0158352	2.78592	0.987255	low
TCGA-44-3396	3.09589	0	3.81441	0.042326	7.15259	0.613084	0.250126	0.0032122	0.0603772	0.330576	low
TCGA-50-8457	3.08219	0	0.514171	0.0640992	1.03922	0.648559	0.692029	0.00405383	0.308597	0.69377	low
TCGA-49-4487	2.34247	1	0.821431	0.090588	0.425703	0.0214403	0.0686322	0.00763875	2.41214	0.995586	low
TCGA-44-6774	1.80274	0	1.48276	1.32475	1.303	1.29062	0.210071	0.0155872	0.417498	0.756092	low
TCGA-L9-A7SV	1.54795	0	0.251668	0.124894	0.247809	0.177359	0.189246	0.00175526	0.80171	1.07365	high
TCGA-44-2668	2.08493	1	5.11812	0.0535375	36.7225	2.8925	0.106251	2.04287	0.166901	0.941179	low
TCGA-55-8620	1.0274	1	0.250927	0.0899352	0	2.45851	0.102206	0.00568778	0.0801816	1.32403	high
TCGA-55-6642	6.70959	0	0.417438	0.0478768	2.0249	1.30879	0.0544094	2.31633	0.273181	1.37223	high
TCGA-78-7159	5.40822	0	1.35465	0	2.87571	1.19683	0.249858	3.50858	0.274421	0.865898	low
TCGA-55-6971	3.83562	0	1.34826	0	3.46038	0.718907	0.627621	0.426886	1.81631	0.62401	low
TCGA-95-A4VK	1.78356	0	0.716782	0.159457	4.64593	0.0377403	0.442969	0.0112051	7.40517	1.14266	high
TCGA-44-A47G	0.961644	0	1.39175	0.118532	1.57823	0.112216	0.359214	0.0124939	1.16949	0.639841	low
TCGA-78-7155	3.20822	1	0.015366	0.0220294	0	0.0469252	0.0500704	0	0.738475	1.27626	high
TCGA-49-4505	1.1726	1	0.582186	0.063506	1.48365	3.63311	0.556748	0.0378681	0.802368	0.989814	low
TCGA-69-7973	0.630137	0	0.474763	0.0711121	3.74281	5.47481	0.2309	0.379062	0.608639	1.686	high
TCGA-49-4486	6.35068	1	0.0320043	0.532242	0.336366	0.0586416	0.563149	0.00116071	1.55774	0.916366	low
TCGA-78-8662	9.20822	1	0.101033	3.33146	0.0907574	0.137129	0.43896	0.00305351	1.70462	1.06986	high
TCGA-55-7284	0.665753	1	0.683843	17.8522	0.675006	0.105227	1.55464	0.132658	1.28468	0.573898	low
TCGA-78-7161	0.79726	1	0.547953	0	8.33104	0.357983	0.346444	0.234321	1.14569	1.21612	high
TCGA-62-A46P	1.6274	1	0.716931	0	2.02629	0.284799	0.455832	7.83524	5.97198	1.23101	high
TCGA-MP-A4TE	2.45479	1	1.57776	0.0148813	4.83929	12.1512	0.169118	0.0112937	1.01893	2.05022	high
TCGA-49-AAR3	5.1863	0	0.685888	0.285481	3.42846	2.38739	0.288385	0.00401215	0	1.10916	high
TCGA-62-A46S	4.52877	1	1.12364	0.030684	4.18163	0.054467	0.488189	6.35529	1.06142	0.858083	low
TCGA-55-8616	0.131507	0	0.529131	0.265506	2.38845	0.175054	0.258628	0.0359816	2.61059	1.07748	high
TCGA-73-4668	1.27945	0	0.203575	0.0429198	2.87213	0.694824	0.0390208	0.00542876	0.122448	1.38058	high
TCGA-49-4512	2.47945	1	2.48009	1.22523	1.85152	1.10878	0.218417	0.0182323	1.97052	0.541152	low
TCGA-44-6777	2.70411	1	0.373601	0.155501	0.324777	0.429378	0.0785413	0.00218541	1.03515	1.15072	high
TCGA-55-7816	1.28219	1	2.63393	29.6929	0.421291	1.72639	0.277858	0.0240532	0.0678166	1.06952	high
TCGA-86-8359	1.21644	1	1.52906	1.14081	4.7934	0.889432	0.101684	0.348009	0.765806	0.916315	low
TCGA-50-5051	1.30959	1	0.780819	0.0243352	2.47016	0.466532	0.608425	0.206231	0.347137	0.698941	low
TCGA-86-8056	0.380822	0	1.74995	1.36255	0.619978	0.268739	0.368681	0.0848038	12.4254	0.884929	low
TCGA-44-6147	2.31507	0	2.4063	1.51244	1.67413	0.425661	0.364632	3.61692	4.88393	0.593336	low
TCGA-55-7227	2.60822	1	1.04888	0.104426	6.49729	0.296586	0.522167	0.0105667	0.893768	0.794557	low
TCGA-55-A57B	1.49589	0	0.925872	33.7627	0.0864643	0.121311	0.358453	0.0216102	1.51853	2.06667	high
TCGA-44-A4SS	1.13699	0	0.604275	2.73678	2.05406	7.94064	0.223755	0.00249039	0.997054	1.99903	high
TCGA-05-4424	2.50137	0	0.345108	0.0732983	1.51559	0.351301	0.458147	0.00927122	1.99968	0.945204	low
TCGA-MN-A4N5	0.230137	0	0.523577	0.0424882	9.65054	0.140786	0.354094	0.00358278	2.22232	1.31551	high
TCGA-75-5146	6.48767	0	0.461971	0.0981191	0.253602	0.174171	1.50534	0.00930803	1.50462	0.374972	low
TCGA-80-5611	7.10959	0	0.714697	7.86999	0.430281	0.139313	0	0.0165448	0	1.27132	high
TCGA-91-6828	0.884932	0	1.08593	0	4.32869	0.0230295	0.589753	0.0779468	3.19239	0.7308	low
TCGA-MP-A4TH	2.03014	0	2.05787	0.0322433	0.893979	0.125917	0.512998	0.120311	0.402451	0.412617	low
TCGA-44-7669	1.5726	1	0.535254	0.0479604	0.202844	3.32875	0.408782	0.094028	0.444694	1.03073	high
TCGA-44-2662	3.50685	0	6.622	1.57033	5.8678	0.186699	0.0799945	5.91828	0.262224	0.142548	low
TCGA-73-7499	4.19452	1	0.322933	0.423289	0.919994	0.591712	0.541176	0.0150582	4.67955	1.00512	low
TCGA-55-8505	1.20548	0	0.516617	5.67124	5.88709	0.706193	0.144292	0.618298	7.19941	2.05955	high
TCGA-86-8671	2.29863	0	1.99757	0.592512	0.20419	0.518872	1.30182	0.0274797	3.12726	0.264679	low
TCGA-95-7948	1.30411	0	0.153786	0.269469	0.0920964	0.278304	0.334077	0.0154928	0.637742	1.00024	low
TCGA-50-5044	1.70959	1	0.254038	3.24979	1.76416	27.0333	0.509408	0.0106307	0.659397	8.54725	high
TCGA-J2-A4AG	2.70685	0	1.22747	1.45931	1.8153	1.67616	0.438996	0.138437	0.122452	0.738055	low
TCGA-78-7158	0.490411	1	0.536067	3.52365	0.790461	0.164736	0.0988749	0.0201754	5.42976	1.40709	high
TCGA-05-5425	2.41644	0	0.57779	0.28285	1.53808	0.100418	0.183682	0.00255548	3.3143	1.10475	high
TCGA-97-8175	1.50959	0	1.05702	0.0238644	1.85042	0.118613	0.325448	0.00452778	5.31057	0.895588	low
TCGA-50-6594	1.0137	1	0.295486	0.0264765	7.09204	8.06491	0.120356	0.0200934	0.113304	2.69224	high
TCGA-55-7911	1.47123	0	0.919243	0.109823	3.76748	0.0129964	0.208012	0.00694553	0.28721	0.905294	low
TCGA-97-7553	5.12329	0	2.26613	0.060726	0.998801	0.0862357	1.38024	0.0211228	2.79364	0.216978	low
TCGA-55-8205	1.6411	0	1.5467	0.0492761	1.71358	0.55106	0.363997	0.00467456	0.456893	0.605138	low
TCGA-05-4390	3.08493	0	1.10821	0	5.52726	0.471446	0.107795	0.0869827	3.23043	1.13804	high
TCGA-86-8668	1.1589	0	0.432706	6.55412	0.126749	0.21066	0.183911	0.037527	6.07898	1.51419	high
TCGA-62-8398	1.21644	1	1.14538	0.14928	7.78043	0.414342	0.185071	0.0308975	0.900173	1.05231	high
TCGA-83-5908	2.25753	0	0.630187	0.083397	6.24444	3.59239	0.379105	0.121309	0.089223	1.30998	high
TCGA-05-4422	1	0	0.317299	0.0692232	0.0278831	0.0631944	0.157337	4.37163	15.1927	2.15612	high
TCGA-91-6836	1.14247	0	0.5709	0	3.25705	1.02628	0	0.00440533	0.111785	1.27982	high
TCGA-93-7347	1.87123	0	1.15865	0.216077	1.19312	1.74519	0.276255	0.0136654	11.8476	1.30242	high
TCGA-MP-A4T9	3.46575	1	1.75773	0.110249	4.39642	0.313124	0.501167	0.00996069	2.34778	0.59421	low
TCGA-49-AAR9	0.712329	1	0.0115217	0.115626	11.8919	5.86422	0.0375437	0.0041786	0	3.26025	high
TCGA-05-4417	1.24658	0	0.574776	0.160228	3.29152	0.650102	0.468231	0.0810663	0.19591	0.880182	low
TCGA-97-A4M7	1.72329	0	0.999469	5.88081	0.294596	0.296744	0.74635	0.0604135	3.30018	0.700523	low
TCGA-MP-A4TF	0.920548	1	0.684168	0.397645	3.16427	1.46819	0	0.0033531	0.321431	1.28955	high
TCGA-55-8203	1.49863	0	0.826808	0.113976	6.26666	0.639328	0.207244	0.0100915	0.308911	1.09565	high
TCGA-91-6848	0.613699	0	0.526717	0.638954	0.35486	4.57807	0.462087	0.0220415	0.0621447	1.10583	high
TCGA-86-8073	2.0274	0	1.5594	0.120845	0.672006	0.307468	0.801115	0.0127377	1.45089	0.424272	low
TCGA-78-7220	2.21096	1	0.195367	0.175055	8.75289	0.323169	0.437668	0.0199278	3.70822	1.46925	high
TCGA-50-5939	1.26027	1	0.588453	0.460165	7.016	0.56271	0.116212	0.00646716	0.510545	1.34732	high
TCGA-38-6178	1.2274	0	0.455377	1.02591	0.964217	0.264886	0.21198	0.0235933	0.487813	1.02495	low
TCGA-MN-A4N4	3.21918	0	0.322841	17.7937	9.31241	0.766816	0.6234	0.00650478	8.04507	2.63652	high
TCGA-86-8585	0.967123	0	1.06846	0.145886	45.4074	0.155377	0.221055	0.0184526	0.260129	4.66969	high
TCGA-95-7562	0.238356	1	0.0741562	1.81915	0.510707	0.0838745	0	0.00448242	0.893077	1.41041	high
TCGA-05-4426	2.16712	0	0.719048	0.0717122	4.43996	0.598292	0.0814969	0.00226765	5.31939	1.42586	high
TCGA-99-8025	2.90411	0	0.217654	0.372047	6.30541	0.400512	0.491006	0.0485768	5.17877	1.36198	high
TCGA-NJ-A4YG	6.19452	0	2.84417	0.0765736	4.04825	1.38644	0.609152	0.0145282	1.07865	0.362614	low
TCGA-44-8117	1.05479	0	0.408564	0.0302968	4.0909	0.100389	0.527936	0.0344891	4.06247	1.03467	high
TCGA-62-A46O	3.98356	1	0.157126	0.348134	8.29546	2.66091	0.0465453	0.0310829	12.6488	3.44497	high
TCGA-86-8358	1.78904	0	0.190832	0.19151	0.0771401	6.21621	0.310915	0.0484467	0.097566	1.58062	high
TCGA-62-8394	0.380822	1	0.155605	3.1869	0.748814	0.339423	0.615694	0.00806196	8.05785	1.23426	high
TCGA-55-8514	1.42466	0	0.563893	0.157194	2.19501	0	0.561446	0.840759	1.6337	0.810922	low
TCGA-44-A47B	0.786301	0	0.41484	0.0469527	3.98635	0.166691	0.0355728	0.00395925	0.0558142	1.27298	high
TCGA-L4-A4E6	1.19178	0	2.77922	0.0885427	0.166437	0.314344	4.14571	0.0223989	3.86491	0.0224459	low
TCGA-49-AARR	13.6767	0	1.72553	1.09308	0.342449	0.354023	4.05357	0.766489	3.67929	0.0386879	low
TCGA-75-7027	8.38082	0	0.283584	0.109077	3.12213	1.30255	0.180306	0.0288477	0.113161	1.27799	high
TCGA-38-4625	8.14521	0	0.559671	0.899629	2.7575	1.36386	0.386846	0.00410056	0.462451	1.00708	low
TCGA-44-6776	7.16712	0	0.101835	0.0729979	0.617474	0.0691085	0.71897	0.00307774	1.89169	0.801594	low
TCGA-62-8402	4.10411	1	0.44053	0.0743018	5.32482	5.38123	0.0844399	0.0164467	0.0132487	1.95173	high
TCGA-55-8089	1.92329	1	0.576331	0.035411	4.87021	0.15924	0.429255	0.005972	0.185215	0.922689	low
TCGA-55-6978	0.482192	1	0.449923	0.151772	2.65083	0.457998	0.258721	0.00639902	0.189437	1.03691	high
TCGA-69-8254	1.12055	0	0.67935	11.9682	2.45752	0.0436108	0.239317	0.058821	12.1534	2.16289	high
TCGA-J2-A4AE	2.95616	0	0.609644	1.19923	0.0382073	0.144322	0.369589	0.154257	2.81247	0.905512	low
TCGA-78-7150	1.82466	1	0.0237413	1.25936	7.40566	3.84261	0	0.040899	2.54901	2.71762	high
TCGA-J2-8194	1.98356	0	1.38988	0.0707434	3.80097	0.0837177	0.348383	0.0223701	0.311151	0.680113	low
TCGA-55-7815	2.11781	0	0.899356	0.0339306	1.17994	0.337288	0	0.00429175	2.00865	1.05599	high
TCGA-50-5049	8.47671	0	0.461456	0.10337	0.0777229	0.572493	0.751833	0.00261496	0.294909	0.647468	low
TCGA-95-7039	3.48493	0	0.0174656	0.0500791	1.03549	0.142233	0.113824	0.0633431	0.357184	1.26101	high
TCGA-97-7554	2.12329	0	0.290859	0	0.934565	0.53522	0.364528	0.00405718	0.606266	0.968398	low
TCGA-78-7167	7.34521	1	0.360016	0.0297771	2.95724	0.077524	0.451201	0.00753278	0.283176	0.912255	low
TCGA-64-1677	1.72055	1	0.287274	0.274566	2.80636	1.63273	0.156015	0.00868221	0.367184	1.33752	high
TCGA-97-A4M6	1.55616	0	2.19663	0.0527797	0.132282	0.237346	1.19963	0.0178024	1.0666	0.232784	low
TCGA-97-8171	1.55616	0	0.110469	0.102477	0.0963147	0.16537	0.127047	0.0765932	11.1364	1.80571	high
TCGA-49-4514	4.65753	0	0.210203	17.1078	4.6625	0.51025	0.316132	0.0351855	5.20817	2.46078	high
TCGA-55-8621	1.41096	0	1.41606	0.484253	2.0481	0.277716	2.41297	0.025914	1.93949	0.144333	low
TCGA-55-7573	1.33425	0	1.13418	3.87375	0.112371	0.322591	0.380446	0.0544418	1.27913	0.754196	low
TCGA-S2-AA1A	1.40548	0	1.08213	0.681676	0	0.267044	1.65623	0.0832494	3.60457	0.289813	low
TCGA-55-7727	0.326027	0	1.05502	0.0687516	2.13237	0.122041	0	0.0347845	1.83886	1.00918	low
TCGA-49-4494	2.96164	1	0.0736253	3.1282	2.29075	5.64825	0.34896	0.00364118	0.951322	1.90351	high
TCGA-49-4501	3.89315	1	0.418082	5.25131	0.924886	0.901987	1.38267	0.0565773	7.09528	0.672643	low
TCGA-91-6847	2.30685	0	0.136844	1.3733	0.417947	0.0835798	0.0891818	0.0661728	0.055971	1.22336	high
TCGA-86-A4JF	2.01918	1	0.174152	0.0468136	2.97723	1.97221	0.957619	0.00394751	1.02394	0.804829	low
TCGA-73-4675	2.52603	1	0.409089	0.0684238	1.24944	0.465014	0.0888685	0.0383278	0.34859	1.13814	high
TCGA-05-5420	1.25205	0	1.47565	0.231843	1.19846	0.185195	1.18565	0	3.26586	0.358272	low
TCGA-67-3771	1.67123	0	0.894305	1.73463	0.307162	0.0714004	0.228558	0.00317981	0.430333	0.830322	low
TCGA-38-7271	2.19178	1	0.503372	0.106912	1.10532	1.08175	1.0935	0.00676147	1.44883	0.560072	low
TCGA-73-4658	4.38356	1	0.943742	0.0605819	4.83981	0.329786	0.550784	0.00766277	0.187241	0.737075	low
TCGA-78-7160	1.90959	1	0.373009	0.278077	3.01564	0.303763	0.534803	0.0216449	1.41886	0.918303	low
TCGA-05-4425	1.83288	0	0.088342	6.22703	3.41235	0.284771	0.431798	0	17.0127	2.55889	high
TCGA-78-7143	13.5918	1	1.11417	0.58236	0.641171	0.212656	0.189092	0.0147321	0.925664	0.792002	low
TCGA-55-6986	8.93425	0	0.207628	0.0992221	2.02831	0.528387	0.451042	0.0125502	0.672306	0.985608	low
TCGA-73-4677	0.10411	1	0.157078	0.045039	0.440239	0.0767508	0.409475	0.00797554	1.33634	0.961962	low
TCGA-MP-A4SW	4.87123	1	1.41224	8.8001	2.11268	0.249031	0.289879	0.0120988	5.21911	1.06447	high
TCGA-78-7633	4.1863	1	0.169728	0	0.237495	0.345549	0.638151	0	1.3417	0.814692	low
TCGA-97-A4M0	1.7863	0	3.1977	0.0319469	1.56134	0.476355	0.108918	0.0121225	2.26719	0.405017	low
TCGA-86-A4D0	0.317808	1	0.380996	0.0496559	0.482256	2.80886	0.188104	4.36305	0.34236	1.42192	high
TCGA-55-8085	2.47671	0	0.757171	0.132675	0.419433	0.17128	0.246726	0.0152559	1.78074	0.881452	low
TCGA-50-5935	1.78904	1	0.310848	2.86152	1.74153	0.766085	0.106622	0.00593348	5.26966	1.62441	high
TCGA-53-7813	1.16164	0	0.772486	0	3.37497	2.12076	0	4.38493	0.430851	1.49792	high
TCGA-62-8399	7.3863	0	0.775816	0.0601215	0.734581	0.064033	0.341624	0.00760454	3.08744	0.860441	low
TCGA-44-7671	2.43562	0	0.045004	0.688214	1.99102	0.137435	0.391059	0.0190421	0.590567	1.0805	high
TCGA-44-7670	2.41644	0	0.203327	0.1749	0.0986295	3.27851	0.265019	0.0796407	1.02291	1.33618	high
TCGA-44-2657	3.70137	0	1.35011	1.77035	0.377149	0.620129	0.536508	0.00895699	2.66005	0.630802	low
TCGA-64-1676	4.73425	0	1.03089	0.187344	1.56514	2.88213	0.473124	0.00263293	0.0742339	0.811008	low
TCGA-91-8496	1.38356	0	2.69499	0.578393	0.043489	0.147845	1.78789	0.00292635	4.14183	0.139373	low
TCGA-67-6215	0.476712	0	0.473536	0.403396	1.72924	0.013972	0.201265	0.0149338	3.0877	1.13131	high
TCGA-91-6840	1.01918	0	0.330212	0.139237	0.209384	0.395456	0.506355	0.00352232	2.40329	0.888433	low
TCGA-44-2665	3.56438	0	0.794529	0.0703133	1.20275	2.75587	0.255703	0.00711493	0.641923	1.04483	high
TCGA-44-A479	1.33151	0	1.69663	0.0876528	1.05037	0.980232	0.498063	0.246683	0.187552	0.517683	low
TCGA-62-A472	2.49315	0	0.961081	0.145037	0.954209	3.7331	0.24724	0.0045863	1.47411	1.09304	high
TCGA-MP-A4SV	7.17808	1	0.556735	0.322661	5.18732	0.397914	0.231592	0.0451082	1.84108	1.2054	high
TCGA-97-A4LX	1.68219	0	1.3338	0	0.797024	0.354192	0.529105	0.00210319	1.77894	0.580696	low
TCGA-L9-A444	0.841096	0	0.551261	0.123487	3.20328	0.263041	0.617478	0.00937162	0.510838	0.77375	low
TCGA-55-8615	1.22192	0	0.724223	0.0188779	2.59043	2.94888	0.343258	0.0167145	1.14448	1.10174	high
TCGA-91-7771	1.34795	0	0.436511	0.0195564	0.827117	0.152744	0.933439	1.08839	1.42273	0.612933	low
TCGA-44-5644	2.36438	0	1.07399	0.17384	3.57116	8.07605	0.112891	0.332966	0.460532	1.77194	high
TCGA-78-7145	2.26301	1	0.278453	0.0760388	7.0573	0.22946	0.172828	0	2.8744	1.54939	high
TCGA-55-7283	1.66849	0	0.253446	0.13842	0.878152	0.0122855	1.0225	0	1.03663	0.583801	low
TCGA-55-8208	1.84658	0	2.37807	0.495371	1.60215	2.92766	0.562962	0.0387002	1.67306	0.481036	low
TCGA-55-8302	1.30959	0	0.427456	0.0988423	6.87449	0.561455	0.224658	0.00750131	0.535786	1.30225	high
TCGA-62-8397	3.53151	0	1.9369	0	0.276802	0.119494	0.382511	0	13.2336	0.7832	low
TCGA-55-7913	1.53699	1	0.407357	0.0938583	3.83242	0.962622	0.0237033	61.4641	0.386784	8.75127	high
TCGA-55-1592	1.92055	1	1.99932	5.66124	1.63939	0.0796698	0.649165	0.0090315	3.86321	0.533863	low
TCGA-44-7659	1.89315	0	0.693548	0.322477	1.38914	0.496105	0.610796	0.0577843	5.32841	0.853193	low
TCGA-55-A4DG	1.66575	0	1.44826	1.71694	2.00773	0.113404	0.226884	0.0328278	1.16763	0.739628	low
TCGA-55-6985	3.37808	0	0.303835	0.307477	2.26373	0.836896	0.232954	0.103711	0.603088	1.16553	high
TCGA-38-4629	2.36712	1	0.348131	0.0499097	4.9723	1.7081	0.294942	0.00505031	0.0213585	1.26454	high
TCGA-55-8092	0.421918	1	0.483414	2.36682	1.3519	1.03989	0.148605	0.0413494	5.46536	1.4694	high
TCGA-86-A456	2.45479	0	1.35822	0.063496	1.49194	0.105198	0.721597	0.0133856	3.21544	0.532729	low
TCGA-05-5429	0.753425	1	0.107068	94.3498	0.312579	0.308803	0.290736	0	0.273701	18.8113	high
TCGA-49-6744	4.61096	0	0.963493	0.626194	0.830878	0.666934	0.544192	0.041932	0.525443	0.662322	low
TCGA-44-5643	2.77534	0	0.239391	23.1018	2.39908	5.60481	0.0975078	0.306586	0.183589	3.89507	high
TCGA-05-4382	1.66301	0	0.611254	0.572647	0.831782	0.443566	0.157766	0.00109745	3.20559	1.11541	high
TCGA-49-AARQ	18.4438	0	1.95533	0.206952	0.477426	0.347322	0.684187	0.0428343	0.925893	0.387201	low
TCGA-55-8094	1.48219	0	0.0386697	1.0903	1.25052	0.367395	0.462023	0.411385	7.1174	1.35709	high
TCGA-49-AAR0	13.0548	0	1.65727	0.151656	0.950242	0.382868	1.68519	0.0234451	1.40617	0.212505	low
TCGA-05-4427	2.16712	0	1.00019	0.0605884	0.854174	0.444541	0.229518	0.00510906	0.144047	0.787135	low
TCGA-69-7763	1.89041	0	0.413201	0.0789848	2.13426	0.168247	1.21178	0.019981	1.14078	0.507543	low
TCGA-78-7537	4.44384	1	0.125254	0.852962	0.358642	0.645481	0.306109	0.0582027	2.4895	1.18303	high
TCGA-78-7166	0.706849	1	0.166552	1.0745	21.0617	0.135633	0.461307	0.0664445	1.86484	2.2677	high
TCGA-55-7995	2.43562	0	1.28804	5.39775	0.0513478	0.504291	0.223515	0.24739	0.506564	0.825905	low
TCGA-L9-A50W	1.21096	1	0.316339	0.164916	1.43374	0.234194	0.281127	0.0121681	13.4484	1.72809	high
TCGA-35-4122	0.616438	0	0.351892	0.158554	0.718003	3.69465	0.753512	0	0.359822	0.895599	low
TCGA-55-A48Z	1.78356	0	0.184863	0.0530057	1.82667	1.06636	0.481905	0.013409	0.604892	1.0022	low
TCGA-NJ-A4YF	5.92055	0	0.546923	0.0211918	9.54045	0.045141	0.1445	0.0375265	0.181378	1.38877	high
TCGA-NJ-A4YQ	3.92329	0	1.41226	0.090997	9.79261	0.403821	0.517066	0.00287747	0.308288	0.777202	low
TCGA-55-6981	3.77808	1	0.373011	3.2086	2.04	0.603061	0.35749	0.0198943	2.13145	1.16458	high
TCGA-MN-A4N1	2.26575	0	0.506078	0.680192	1.44906	1.19131	0.412267	0.0133832	0.323426	0.932112	low
TCGA-62-A471	3.4137	0	0.765169	0	42.0057	0.678399	0.201075	0.0246175	0.921228	4.9676	high
TCGA-55-7570	2.25753	0	0.311172	0.0330453	0.139762	0.0351952	0.300433	0.0208988	0.141415	0.921399	low
TCGA-67-6216	0.386301	0	0.67739	0.0594575	1.1549	0.506606	0.225234	0.0150411	0.26858	0.918315	low
TCGA-MP-A4T8	0.441096	1	0.323882	0	17.8492	0.59345	0.175896	0.146829	0.6734	2.22339	high
TCGA-50-8460	2.27123	0	1.24489	0.488453	0.141256	0.0666964	0.982101	0.00237625	2.81387	0.43006	low
TCGA-55-8097	1.30411	0	0.995613	0.109797	2.1258	0.0623681	1.44743	0.0347195	7.22815	0.428782	low
TCGA-86-7711	2.86575	1	3.07161	0.167358	2.49704	0.282223	0.118871	0.0264606	0.0223812	0.396178	low
TCGA-MP-A4TK	1.59452	1	0.909583	0.0869349	9.0695	3.60487	0.158075	0.00219921	0.0124011	1.54641	high
TCGA-44-8119	0.780822	0	0.486412	0.114753	4.23113	3.46599	0.160505	0.0759228	0.0125917	1.48712	high
TCGA-78-7146	0.473973	1	0.142788	0.677112	15.9247	5.08728	0.107372	0	0.0449249	3.3118	high
TCGA-91-8499	0.0986301	0	0.133351	0.0716921	0	4.36079	0.108632	0.00302269	0	1.60324	high
TCGA-55-6970	1.27123	1	0.425371	0.0717451	10.5417	0.101884	0.625097	0.00907476	1.28781	1.10976	high
TCGA-05-4420	2.49863	0	1.61316	0.0179279	3.33627	0.235496	0.224115	0.0113382	0.00639345	0.669486	low
TCGA-86-7701	2.59452	0	1.27742	0.0779309	3.03965	4.09472	0.177128	0.399216	1.02829	1.12987	high
TCGA-05-4397	2.00274	1	0.328101	24.7708	0.16485	0.786857	0.0362416	0.0211768	0.307063	2.55718	high
TCGA-95-7944	1.03288	0	0.287325	13.7631	2.5962	1.61725	0.055074	0.0398432	0.924607	2.21443	high
TCGA-44-7667	3.00548	0	0.0980667	0	1.1412	0.181503	0.0871509	0.00323329	0	1.23322	high
TCGA-55-8301	1.46301	0	0.755327	0.618785	1.81742	1.84532	0.246125	0.0195669	0.463409	1.02863	high
TCGA-91-6835	0.216438	0	1.16284	0.159616	0.783428	0.642226	0.524031	0.026919	0.543925	0.610244	low
TCGA-55-7725	1.21096	0	1.25649	0	0.0627056	0.189488	0.227463	0.0632913	7.13784	0.898665	low
TCGA-50-5930	0.772603	1	0.12309	3.04407	13.9734	0.375897	0.200546	0.00558018	3.52418	2.43567	high
TCGA-38-4627	3.14247	1	0.394214	1.00081	0.619709	2.60002	0.615517	0.00595712	0.268732	0.911578	low
TCGA-50-6590	3.52877	1	0.337287	0.147168	1.44246	0.716537	0.0477852	0.0611626	0.0899708	1.23334	high
TCGA-69-8255	0.353425	0	0.493544	0.00832433	0.0391188	0.0709272	0.359486	0.00105291	5.01103	0.997351	low
TCGA-73-7498	3.25753	0	2.03185	0.0100447	1.94477	0.221095	0.981708	0.00381153	0.480005	0.307197	low
TCGA-78-7148	1.71507	1	0.0235809	0.118323	5.25856	0.504086	0.537872	0.0171043	4.46077	1.32072	high
TCGA-78-7152	3.32877	1	0.206791	1.15292	0.712076	0.187113	0.524094	0.00416654	0.187957	0.870769	low
TCGA-MP-A4TD	0.841096	1	0.897869	0.141066	2.96656	0.538374	0.681335	0.0223037	1.49663	0.677843	low
TCGA-44-A47A	1.27671	0	1.92711	5.23091	0.605889	1.59552	0.334909	0.00232971	3.53383	0.735103	low
TCGA-73-4659	1.94795	1	0.920505	0.0806472	2.80451	0.135348	0.849856	0.00741873	0.716395	0.549514	low
TCGA-78-7540	3.27945	1	0.149515	60.04	1.86353	0.114149	0.584638	0.0921827	1.13899	5.62924	high
TCGA-50-6592	2.12877	1	0.582764	1.65549	0.770697	9.45861	0.281326	0.00978487	0.242773	1.9424	high
TCGA-50-5055	5.0137	1	1.41639	0.238895	0.420993	1.44181	1.28958	0.00755423	0.788051	0.328646	low
TCGA-05-4250	0.331507	1	0.250762	0.0119835	5.8004	6.28798	0.163423	0.00151575	0.487186	2.21189	high
TCGA-86-7713	3.16986	0	0.144313	0.0197042	1.7223	0.055963	0.156749	7.00214	2.28375	1.57762	high
TCGA-91-A4BD	1.65205	0	15.002	0.102662	1.25435	0.0364469	1.16669	0.0162316	3.36823	0.00166761	low
TCGA-78-7149	10.7945	0	0.141238	0.43872	0.634367	0.32349	1.07387	0.00640293	0.505474	0.588816	low
TCGA-78-7535	2.6	1	1.62451	6.17071	5.70758	0.301369	0.272097	0.00963591	0.0232867	0.860148	low
TCGA-05-4249	4.1726	0	0.680198	0.0481563	3.20218	0.0683858	0.328362	0.0121822	4.16457	1.0434	high
TCGA-05-4405	1.67123	0	0.396411	0.0774974	2.33079	0.421867	0.645858	0.0065349	1.01336	0.802365	low
TCGA-55-6987	5.85479	0	1.80254	3.48763	2.12274	1.45448	0.525283	0.281689	0.899101	0.603705	low
TCGA-55-7724	1.93151	0	2.57828	23.0848	1.24542	1.06468	0.634068	0.0661609	1.36793	0.705734	low
TCGA-05-4418	0.750685	1	0.470375	0.105368	19.0834	2.31179	0.383182	0.302535	3.67495	2.46775	high
TCGA-80-5608	7.7589	0	0.671126	0.0347768	6.5589	1.37457	0.210784	1.74192	2.20757	1.41739	high
TCGA-99-8032	0.120548	0	0.656653	0.0130751	2.80186	9.01463	0.237747	0.282804	0.177188	1.95363	high
TCGA-55-8512	1.66301	1	2.47843	2.08355	0.437111	0.158507	0.718809	0.71297	1.1809	0.329008	low
TCGA-97-A4M2	1.70959	0	3.92246	0.500602	0.407765	0.118482	2.88246	0.0464341	1.22587	0.0335441	low
TCGA-67-3772	1.56986	0	0.362938	23.5065	0.330819	0.706305	1.14786	0.00580712	0.993283	1.07513	high
TCGA-86-7954	1.65753	0	0.864665	2.76611	3.68783	0.909281	0.232854	0.154204	0.621098	1.07463	high
TCGA-05-4433	2	0	0.688617	8.44086	0.092787	0.0175244	0.56097	0.0249743	1.021	0.870733	low
TCGA-91-A4BC	0.120548	0	0.930677	0.0476523	2.39609	0.47369	0.433234	0.898076	0.67975	0.776869	low
TCGA-44-6779	1.36986	1	0.227	6.18332	3.94848	0.966309	0	0.0112264	0	1.80779	high
TCGA-05-4432	2.08493	0	1.0614	0.0105672	0.466791	7.36804	0.24018	0.12965	0.346698	1.3248	high
TCGA-L4-A4E5	1.58356	0	0.313778	0.0499831	2.25492	0.31941	0.984586	0.0252887	5.84659	0.772609	low
TCGA-53-7624	2.85753	1	0.105361	0.151051	0.126193	8.29415	0	2.1632	4.86006	3.16938	high
TCGA-55-6968	3.54247	1	0.317287	0.0478819	0.270016	4.06277	0.0544152	0.0090846	0.187832	1.54355	high
TCGA-93-A4JP	1.58356	0	5.96496	5.66179	0.637451	0.471105	2.34585	0.0111897	2.33459	0.028443	low
TCGA-44-2655	3.6274	0	0.666878	0.561361	0.890333	0.27403	1.69457	0.00221889	2.58999	0.328493	low
TCGA-50-5941	4.03836	0	0.340076	0.0928667	0.632796	0.0824237	0.685996	0.0176195	2.4673	0.767515	low
TCGA-78-7539	2.16712	0	0.515369	0.0220555	0.74625	0.227073	0.300778	0.00697427	5.62377	1.10538	high
TCGA-55-7726	1.7863	0	0.567899	10.1319	4.30784	7.83635	0	0.034327	0	3.14921	high
TCGA-78-7162	8.68219	1	0.0882228	0.0505922	0.178312	0.179612	2.27106	0.00959882	1.77716	0.245343	low
TCGA-55-6979	0.649315	1	0.947029	0.692164	2.82736	0.321342	0.302541	0.0101018	1.27217	0.871646	low
TCGA-86-8669	2.56986	0	1.03927	0	0.328207	0.36366	0.211655	6.25443	1.26194	0.962605	low
TCGA-44-5645	2.33425	0	3.74561	0.355775	0.522576	0.114132	0.186625	2.79617	1.99264	0.31044	low
TCGA-49-AARE	3.36712	1	0.476877	3.19543	0.991781	0.506541	0.202685	0.0714361	1.55827	1.16824	high
TCGA-L9-A5IP	0.158904	1	0.188269	6.95772	53.5971	0.202295	0.170411	0.0208634	0.117646	11.825	high
TCGA-69-8253	1.16712	0	0.810755	0.0461245	0.424839	0.0327502	1.61447	0.00816776	0.723752	0.289358	low
TCGA-86-A4P7	1.13699	0	1.38597	0.340115	0.740272	0.228785	3.01081	0.0181136	5.6688	0.101684	low
TCGA-55-7574	2.72603	1	1.65339	0.115628	19.2355	0.369452	1.11694	0.021938	0.948411	0.675487	low
TCGA-62-A46V	6.02466	0	0.758493	0.534793	1.34036	0.696161	0.405175	0.011274	4.13222	0.943176	low
TCGA-55-A48Y	1.72603	0	0.911647	0.962085	2.98567	0.283558	0.288811	0.00688813	3.80645	1.00223	low
TCGA-71-6725	0.70137	0	0.326709	0.223548	7.75388	0.0302339	0.169367	0.00134646	0.812401	1.42469	high
TCGA-50-5933	6.55616	1	0.245266	0.175813	14.1373	0.818357	0.177602	0	0.195062	1.96837	high
TCGA-97-8552	1.71507	0	3.48334	0.390469	0.289728	0.14592	1.30788	0.0675848	3.78171	0.145279	low
TCGA-73-4670	0.358904	0	0.197973	0.0834776	11.4235	0.0829813	0.227683	0.108755	2.60783	1.79882	high
TCGA-50-5932	3.38356	1	0.349433	0	1.09401	0.0313857	0.334893	0.00186368	0.336289	0.924801	low
TCGA-05-4430	2.08493	0	0.781453	0.166385	1.73061	0.803354	0.882411	0.0126273	1.27375	0.587152	low
TCGA-MP-A4TA	2.60274	1	0.352171	3.43956	4.74528	0.885025	0.143445	0.0419091	2.82459	1.6353	high
TCGA-69-7764	1.13425	0	0.180813	0.117829	1.74974	0.0669304	0.160687	0.0327881	18.9426	2.49709	high
TCGA-44-A4SU	1.12055	1	0.742868	0.0676198	1.63651	0.900239	0.307385	0.0106912	1.62773	0.935756	low
TCGA-49-4506	2.73699	1	0.398707	0.749001	18.4697	0.202931	0.246399	0.067314	4.43541	2.42065	high
TCGA-49-AAQV	1.85479	1	0.409834	1.04322	2.70478	0.31502	0.381558	0.0515675	0.906558	1.00787	low
TCGA-49-6761	0.969863	0	0.102175	0.122069	7.59501	4.62837	0.166469	0.012352	0.174128	2.18331	high
TCGA-44-3919	2.81096	1	0.777595	0.103435	1.47983	0.76707	0.57468	0.0058147	4.24609	0.825492	low
TCGA-69-7980	1.12603	0	0.535401	0.160389	0.926003	0.512473	0.390587	0.00869445	0.318675	0.853939	low
TCGA-93-7348	1.45479	0	0.279429	2.88856	0.495412	0.838361	0.38338	0.138678	1.06771	1.0792	high
TCGA-55-6543	1.19178	0	1.62251	1.34353	1.24389	0.15662	0.136732	0.00760915	0.557791	0.692542	low
TCGA-38-4632	3.71781	1	0.466316	0.0534827	2.46306	0.189874	0.425461	0.0101472	3.8146	1.01961	low
TCGA-99-8033	1.79726	1	2.176	1.692	7.77235	0.142664	0.360536	0.0508283	1.46324	0.642283	low
TCGA-55-6980	5.77808	0	2.00045	1.89162	2.00727	0.389939	0.277384	0.00771819	3.41647	0.643713	low
TCGA-91-8497	1.18904	1	1.8442	0.0734428	0.161062	1.32106	0.890279	0.353001	3.00325	0.404548	low
TCGA-64-1680	3.08493	0	0.191675	0.0686988	0.774813	0.0487789	0.728676	0	3.74023	0.831836	low
TCGA-86-7953	2.73151	0	3.63757	0.0236508	0.889143	3.31661	0.161267	0.708984	0.168687	0.374663	low
TCGA-86-8055	0.339726	1	0.521868	10.229	0.6043	2.17474	0.106283	0.00739327	1.67593	1.72985	high
TCGA-55-6982	2.72603	1	0.259501	0.429269	1.10278	2.49934	0	0.0180989	3.3883	1.7313	high
TCGA-67-6217	1.15616	0	0.677196	0.0809052	0.34218	0.114892	0.551666	0.0230251	2.04852	0.723682	low
TCGA-64-5774	7.33151	0	0.374071	0	6.1006	6.0269	0.0840635	0.0818673	0.0527588	2.18237	high
TCGA-97-8177	1.36712	0	1.3614	22.0079	0.242478	0.868137	0.535398	0.014188	4.64026	1.28676	high
TCGA-78-8640	19.3479	0	0.479986	3.74172	0.444642	0.305375	0.342135	0.00271997	0.552153	0.983862	low
TCGA-95-7947	1.30685	0	0.44088	18.4589	0.40008	0.0274771	0.381144	0.0342633	0.966032	1.51428	high
TCGA-49-AAR4	2.40822	1	1.08259	0.238778	5.20653	0.322129	0.108543	0.0483233	0.30655	1.0005	low
TCGA-55-7907	0.939726	1	0.409292	0.027942	13.5773	0.277759	0.444564	0.0141371	0.318869	1.41115	high
TCGA-05-4402	0.668493	1	0.406412	5.80988	2.41733	2.70091	0.0756746	0.0168451	2.5706	1.88645	high
TCGA-NJ-A7XG	1.69041	0	0.0433279	0.0931756	1.21142	0.430029	0.247074	0.0392848	1.11868	1.20063	high
TCGA-49-4488	2.38082	1	0.185897	0.026651	1.97883	0.283849	0.12115	0	0.209094	1.2222	high
TCGA-64-5815	2.3726	0	0.0901645	0.258529	3.01298	0.991253	0.352564	0	0.331907	1.19104	high
TCGA-49-6745	1.43014	0	0.277915	0.0181106	2.24684	0.475791	0.24698	0.00458147	0.68461	1.12134	high
TCGA-38-4631	0.969863	1	1.38973	0.0269242	0	6.71014	0.183587	0	1.82432	1.19546	high
TCGA-38-4626	10.0658	0	2.07115	0.117306	0.199831	0.119732	0.899854	0.0148376	5.10893	0.360422	low
TCGA-99-8028	3.06301	0	0.45824	0.029198	6.58614	0.0414635	1.36046	0.0369315	0.447741	0.513415	low
TCGA-55-1596	5.65753	0	0.197066	0.130396	3.22727	0.277758	0.148187	0.00824662	3.72013	1.45215	high
TCGA-55-7910	2.84932	0	3.63516	0	5.62273	2.95594	0.210271	7.61382	0.307924	0.52628	low
TCGA-91-6849	0.0958904	0	0.573687	0	1.5151	0.210234	0.44865	0.0124837	2.08835	0.860772	low
TCGA-95-7043	1.37808	1	0.0781773	2.88603	3.23918	0.198951	0.700543	0.00708821	3.17758	1.0603	high
TCGA-86-7955	2.93699	0	0.0392272	2.29451	6.80788	0.0399312	0.0766937	0.00569066	0.449245	1.73223	high
TCGA-91-6831	0.849315	0	0.322208	0.102652	5.40282	4.22743	0.116658	0.0779042	0.0549115	1.83289	high
TCGA-86-7714	1.71233	1	0.958083	0.0335013	0.188921	0.309234	0.304579	0.0127124	6.26035	0.934085	low
TCGA-86-6562	1.03014	1	0.421187	0.0832875	3.44428	0.384393	0.331281	0.00263368	1.18808	1.05943	high
TCGA-55-8090	1.63836	1	0.767985	0.070065	5.81377	1.30768	0.273	0.0227886	0.406924	1.10894	high
TCGA-55-8507	1.14521	0	2.85607	0.0605113	4.47397	3.4802	0.687678	1.10726	2.89166	0.455644	low
TCGA-93-8067	0.509589	0	0.214208	0.604602	2.79613	0.47699	0.327189	0.03763	0.71871	1.12974	high
TCGA-50-5045	5.95616	1	0.759066	0.211994	0.903248	0.802794	1.50976	0.00357524	0.826573	0.35011	low
TCGA-44-4112	2.2137	1	2.47322	1.33895	2.22875	1.71078	1.21514	3.65815	0.314593	0.284478	low
TCGA-55-6975	0.323288	1	0.258002	0.184942	6.51828	0.569037	0.770647	0.0623803	0.109923	0.896732	low
TCGA-55-A491	1.71507	0	0.503842	5.27858	2.35002	0.341923	0.294679	0.0117135	0.277413	1.13545	high
TCGA-55-8091	1.64384	0	0.720372	0.25819	0.400396	2.49322	0.410786	0.0359232	1.51925	0.94599	low
TCGA-97-7547	5.38356	0	0.164502	11.5283	1.85148	0.0886521	0.157657	0.056151	3.35428	1.90348	high
TCGA-62-A46R	4.72603	1	5.53706	0.168103	1.26396	0.371342	0.38208	0.0330754	3.96995	0.137173	low
TCGA-49-4490	1.05479	1	0.182407	10.1988	0.873892	0.639567	0.396252	0.00735047	4.26918	1.57713	high
TCGA-62-A46Y	1.13425	1	4.03955	0.151077	1.75124	0.0476759	0.686765	0.0169859	1.95155	0.180538	low
TCGA-78-8655	6.46575	0	1.07933	0.145068	0.727169	3.43346	0.714399	0	0.275914	0.67418	low
TCGA-L9-A8F4	1.30411	0	0.790577	0.20184	1.73651	0.121266	0.247025	0.00589153	0.0996648	0.854824	low
TCGA-35-5375	0.723288	0	0.205652	1.86728	0.0307893	0.209343	0.223375	0	0.210287	1.09033	high
TCGA-55-8510	1.47671	0	1.28236	0.171019	1.78818	0.166966	0.971768	0.00270394	1.29601	0.428526	low
TCGA-44-7662	0.59726	0	1.09713	0.0538663	4.16155	1.13212	0.269351	0.00408801	0	0.883514	low
TCGA-MP-A4T4	7.16986	1	0.901386	0.091005	1.98436	0.516937	0.206844	0.0092087	0.116835	0.877168	low
TCGA-55-8206	2.43288	0	17.5254	0.423209	0.230282	0.0474466	0.506267	0.0197216	6.26734	0.00110099	low
TCGA-44-7672	1.96986	0	0.373715	0.0549514	1.17497	0.497475	0.249797	0.00868824	0.382137	1.02148	low
TCGA-93-A4JO	0.090411	1	1.71342	3.2065	4.30023	0.0798857	1.7048	0.0545514	0.481474	0.242464	low
TCGA-44-2666	0.265753	1	1.96997	6.40771	1.13575	0.137222	0.265794	14.4722	15.919	1.83608	high
TCGA-67-3774	1.05479	0	0.454217	0.101748	0.994547	0.028898	0.925048	0.0566267	1.07405	0.58508	low
TCGA-MP-A4T6	4.90411	1	0.501227	0.366337	0.834283	0.640279	0.640494	0.0196039	1.25618	0.754261	low
TCGA-64-1681	3.19726	1	0.298761	3.40135	0.260481	0.304123	0.314962	0.0398355	5.35512	1.29127	high
TCGA-49-4507	0.734247	1	0.151402	2.9954	11.8323	0.893895	0.493349	0.00686371	0.301888	1.61385	high
TCGA-44-8120	0.712329	0	0.643792	0.0109878	1.9105	0.0624139	1.32362	0.0055592	0.368334	0.404047	low
TCGA-75-5125	5.55342	1	1.26416	0	1.47626	0.142983	0.13731	0.0101884	0.545786	0.772068	low
TCGA-64-1678	3.25753	0	0.238525	0.0732773	0.52801	3.65943	0.0555171	0	0.0174214	1.54665	high
TCGA-95-7567	1.55616	0	0.0968748	0.0641006	6.14509	0.22757	0.145694	0.00810783	0.609587	1.49265	high
TCGA-99-AA5R	1.80274	0	2.90436	0.190129	0.44674	0.148499	6.00678	0.0144292	1.15266	0.00467559	low
TCGA-97-8174	0.449315	1	0.900756	0.0534359	0.19252	0.31618	1.07284	0.00450594	0.838477	0.428455	low
TCGA-69-A59K	1.61918	0	0.390521	0.0479889	0.315722	1.31753	0.327221	0.0141632	0.171138	0.978612	low
TCGA-78-7153	9.9589	0	0.150182	0.0538272	0.691402	0.178357	0.203906	0.0113473	0.83182	1.12502	high
TCGA-05-5715	0.169863	0	0.167606	14.2838	2.45913	0.360185	0.910248	0.0168851	20.3184	2.44932	high
TCGA-55-6712	0.468493	1	0.31225	0.57932	1.48496	4.48735	0.299257	0.00666146	0.0563447	1.41248	high
TCGA-49-4510	2.45479	1	0.525725	0.03722	0.839565	0.0594623	1.417	0.0482552	0.311925	0.377518	low
TCGA-73-4666	2.19178	0	0.301732	0.0961286	1.68047	0.232067	0.196641	0.00121589	0.116557	1.08275	high
TCGA-MP-A5C7	6.1589	0	0.22142	0.0132266	0.223763	0.103306	0.360752	0.287753	1.4811	0.979399	low
TCGA-55-7994	1.65205	0	0.558415	0.0716929	5.21085	1.05203	0.190108	0.00302272	2.65046	1.34362	high
TCGA-78-7156	2.67397	1	0.128564	0	0.596688	0.11633	0.186191	0	0.81798	1.13699	high
TCGA-55-8299	1.28493	1	1.17059	0.120953	5.42819	0.590433	1.23711	0.0516336	1.54205	0.444266	low
TCGA-44-7661	1.52603	1	0.879425	0.0900562	13.9869	3.20517	0.614064	0.0142386	0.634288	1.34556	high
TCGA-50-5066	3.95068	0	0.667537	0.113113	0.696954	0.196816	0.76742	0.0189321	0.679055	0.596341	low
TCGA-50-6595	0.517808	1	0.145536	2.75877	0.740823	4.26335	0.263462	0.00879698	0.0992101	1.58246	high
TCGA-MP-A4T7	0.457534	1	1.07619	0.106932	6.79104	0.0976189	0.486089	0.0502372	6.26487	1.00316	low
TCGA-50-5946	4.43014	0	0.166315	0.15401	2.65172	0.541057	0.39731	0.0279575	0.582506	1.06985	high
TCGA-55-8614	1.46849	0	0.82886	0.156945	0.379304	0.175115	0.560557	0.0226872	0.879521	0.65085	low
TCGA-71-8520	0.575342	1	0.359229	6.95261	0.594048	0.365676	0.106414	0.00592194	3.4061	1.5471	high
TCGA-69-7978	0.367123	0	1.16589	0.0502701	6.7091	4.64911	0.142823	0.0111273	0.0896366	1.39919	high
TCGA-L9-A443	0.528767	1	0.334718	0.379896	3.1195	3.12332	0.908908	0	5.39062	1.04404	high
TCGA-78-7154	1.62466	1	0.0633194	6.24551	0.102383	2.06258	0.536453	0.00459285	0.297833	1.21704	high
TCGA-05-5423	0.413699	0	1.48889	0.255217	0.261676	0.32948	1.00196	0	6.48691	0.455266	low
TCGA-50-6591	0.326027	1	0.0926526	0.0885542	0.166458	0.550173	0	0.00280022	0.0315802	1.31225	high
TCGA-62-8395	3.33151	0	0.49681	0.0868599	0.783713	0.123348	0.434331	0.0351571	6.26954	1.02924	high
TCGA-38-4628	4.08767	1	0.66525	0.0100393	0.500087	0.862525	0.319456	0.00253967	2.49899	0.941305	low
TCGA-O1-A52J	4.92603	1	6.89133	0.664184	1.60743	0	0.264183	0.00630076	7.89932	0.102655	low
TCGA-05-4396	0.830137	1	0.349185	2.3918	2.69234	0.197473	0.0632128	61.9236	8.60898	11.8752	high
TCGA-44-7660	1.62192	0	0.378633	9.27092	0.993518	0.334714	0.0324681	0.093956	0.57056	1.57833	high
TCGA-86-8279	2.6	0	0.425246	0.13064	1.84176	0.316928	0.123721	0.0165242	0.240709	1.11143	high
TCGA-97-7937	1.54521	0	0.555581	1.57827	1.34473	0.377035	0	0.0205226	0.0210408	1.18255	high
TCGA-78-7542	0.879452	1	0.105159	2.86446	3.13619	18.1551	0.0685327	0.0457661	0.136203	6.33709	high
TCGA-78-7163	19.8575	0	0.237999	3.36152	1.17586	0.0987028	0.0861696	0.0655362	2.5508	1.43151	high
TCGA-49-6743	4.4411	0	0.222151	7.96217	2.41339	0.268539	0.180972	0.00503552	1.24937	1.55828	high
TCGA-55-8087	1.26575	0	0.911084	0	1.27794	0.144437	0.316347	0.0121878	5.03225	0.924477	low
TCGA-69-7765	0.452055	0	0.422055	0.0625943	0.451032	0.592592	0.237117	0.00263911	1.11612	1.02004	low
TCGA-55-7281	2.38904	0	0.480519	2.82624	4.28326	3.54942	0.481779	0.00223425	1.19687	1.342	high
TCGA-50-6597	3.47397	1	0.54445	0.289093	0.923809	0.164214	0.919906	0.00365662	3.3197	0.628746	low
TCGA-05-4434	1.25205	1	1.0805	3.1711	6.91363	2.10188	0.460841	0.0307749	3.00217	1.15872	high
TCGA-55-6972	4.47123	1	0.188371	0	0.253819	0.071907	1.22763	0.00426983	0.770465	0.494951	low
TCGA-44-2659	3.74521	0	0.504745	0.311717	1.15096	0.245045	0.151821	0.00422441	1.69128	1.08684	high
TCGA-50-5068	4.10685	1	1.41897	0.467341	0.930151	0.195194	2.18691	0.00347718	0.274504	0.151513	low
TCGA-86-A4P8	2.20548	0	3.57867	0.450331	0	0.137037	5.11777	0.0386519	2.31718	0.00727667	low
TCGA-73-4662	6.89041	0	1.14491	0.0169216	0.429409	0.270337	0.346148	0.00535087	0.0543112	0.656036	low
TCGA-97-7552	5.29315	0	0.488955	11.0406	0.254551	0.192305	1.15874	0.0423176	1.37493	0.672841	low
TCGA-44-6145	1.63014	0	0.773336	5.40193	2.48312	0.318236	0.268078	0.00596742	0.521567	1.05884	high
TCGA-49-AARO	10.2986	0	3.8607	0.373139	4.57859	0.279662	0.282701	0.0970159	0.103498	0.281647	low
TCGA-55-8204	1.41096	0	1.16139	21.1285	4.92403	1.52875	0.521987	0.130718	0.911144	1.50694	high
TCGA-55-8096	1.96986	1	1.74116	9.06462	1.12335	2.10285	0.288488	0.0347844	2.19532	0.929813	low
TCGA-MP-A4SY	4.11233	1	0.355369	0	4.58523	2.40068	0.140361	0.00195277	0.473491	1.50049	high
TCGA-73-4676	0.769863	1	0.300119	0.112243	3.99118	0.0265657	0.467714	0.00946482	0.306883	0.96182	low
TCGA-86-8075	1.90137	1	0.648991	2.48835	0.36606	1.02168	0.344263	0.0643168	1.04172	0.954004	low
TCGA-78-8660	0.879452	1	0.778297	0	4.68034	0.0733579	1.03323	0.0104544	0.781098	0.543732	low
TCGA-75-7025	9.05479	0	3.00101	1.90935	0.107672	0.343447	0.839015	0.0756718	1.34366	0.240104	low
TCGA-44-3917	3.2411	0	1.76884	0.17867	6.2187	0.100897	0.265992	9.81776	1.70959	0.98064	low
TCGA-49-AARN	3.10959	1	0.705271	8.17556	1.6291	2.21532	0.262645	0.0292324	0.721164	1.35048	high
TCGA-50-5072	0.684932	1	0.268488	0.304726	7.1902	2.39143	0.619703	0.0466581	5.77674	1.50717	high
TCGA-55-5899	2.54795	0	0.124585	0.200938	0	0.269495	0.152237	0.00282399	0.286634	1.13682	high
TCGA-50-7109	0.843836	1	0.42278	0.0947059	0.302637	0.26898	0.387461	3.35651	0.648461	0.956974	low
TCGA-97-A4M1	1.64658	0	9.60747	1.57366	0.174939	0.180219	4.03827	0.0128417	3.00512	0.00161391	low
TCGA-78-7536	0.668493	1	0.0634751	0.0505562	4.60905	2.39073	0.0229817	0.116383	0.00721173	1.81623	high
TCGA-MP-A4TI	1.17534	1	2.56555	0.018299	1.63387	5.30115	0.124775	0.00694372	0.717837	0.714293	low
TCGA-05-4403	1.58356	0	0.377152	20.8938	1.25151	0.0802223	1.02719	0.00714538	1.19725	1.07618	high
TCGA-99-7458	2.04658	0	0.852078	0.083834	1.17064	0.833356	0.653299	0.0136335	3.21177	0.718354	low
TCGA-64-5778	3.57534	0	0.387087	0.184983	1.04315	0.971952	0.46249	0.00467955	5.92396	1.12535	high
TCGA-NJ-A4YP	0.136986	0	0.594823	2.07532	6.39062	1.79506	0.548884	0.0381817	0.586697	1.10019	high
TCGA-05-4384	1.16712	0	1.87016	0.0462267	1.52064	0.131291	0.945614	0.00584704	1.05506	0.336704	low
TCGA-55-8511	1.51233	0	0.584893	0.0628898	19.2101	0.238156	0.142942	0.0185609	5.12848	2.52747	high
TCGA-91-6830	0.164384	0	0.635848	5.55496	3.88222	0.728167	1.61869	0.0432385	4.71378	0.525394	low
TCGA-44-3398	3.1863	0	2.49551	0.523875	0.456345	1.09777	2.52663	0	1.85913	0.0860981	low
TCGA-64-5775	0.169863	1	0.197994	2.05377	0.643422	16.7996	0.0759022	0.00211198	0	4.76474	high
TCGA-78-7147	1.60548	1	0.236902	0.877389	2.10147	0.381827	0.0643293	0.0107398	6.39919	1.67474	high
TCGA-55-A48X	1.88767	0	1.2274	0.283815	4.83704	0.470213	0.860108	0.0143595	2.13224	0.574496	low
TCGA-86-8673	2.36164	0	0.409468	16.6326	2.96301	0.679256	0.494171	0	0.263623	1.51157	high
TCGA-86-8674	2.20822	0	0.0141543	0.0405845	3.71904	0.216125	0.0922442	0.0179668	1.36048	1.49825	high
TCGA-MP-A4TC	0.20274	1	0.492581	0.197076	3.30318	1.66752	0.14931	0	0.316265	1.26194	high
TCGA-75-6214	3.05479	1	0.103629	6.97209	8.94657	6.50266	0.0482399	0.0402682	0.0227067	3.59979	high
TCGA-86-8076	2.72055	0	1.0365	0.508712	1.38404	0.285162	0.517268	0.0728115	1.39404	0.672973	low
TCGA-35-4123	0.49863	0	0.851388	0.0297705	0.489656	0.908945	0.13533	0.00188278	0.0530838	0.912945	low
TCGA-55-7576	1.83562	0	0.630197	0.0451741	2.1993	1.63584	0.472309	0.00457112	0.12888	0.881311	low
TCGA-64-5781	4.27123	0	0.125729	6.71436	5.82354	1.66381	0.153634	0.0398987	0.337476	1.97323	high
TCGA-97-A4M5	1.73699	0	1.92639	0.25107	0.846725	0.230702	2.48403	0.130764	1.28511	0.102719	low
TCGA-86-6851	0.490411	0	0.589098	0.0109683	1.87619	0.459488	0.199438	0.00832404	0.485028	1.00217	low
TCGA-05-4389	3.75068	0	0.743274	0.0122482	0.851865	0.469623	0.389744	0.00619692	1.55499	0.818364	low
TCGA-55-A4DF	1.20548	1	1.01622	1.0838	1.05202	1.04708	0.161531	0.0966339	0.202756	0.903885	low
TCGA-78-8648	3.31233	1	0.583778	0.0507232	0.119183	0.774333	0.864663	0.0192474	1.71845	0.610358	low
TCGA-67-3770	1.67123	0	0.438888	13.7282	0.215045	0.0609225	0.975088	0.00361757	6.73168	1.05199	high
TCGA-69-7974	0.50411	0	0.846096	0.106404	49.7227	0.151102	0.290213	0.0121128	0.948643	5.92657	high
TCGA-86-8280	1.92055	0	0.698023	1.12081	0.413839	0.909505	0.636868	0.0118139	2.80743	0.765972	low
TCGA-55-A492	1.63288	0	0.294122	0.583848	0.457282	0.241824	1.51133	0.0041027	1.02949	0.40267	low
TCGA-J2-8192	2.02466	0	0.689523	11.2001	1.17065	1.03179	0.337024	0.0150043	1.44538	1.29464	high
TCGA-55-A490	0.271233	1	0.462033	0.0348628	2.06428	0.259916	0.158479	0.00440966	0.124328	1.06304	high
TCGA-50-5942	5.06027	0	0.306596	0.0627931	0.216396	0.0891711	0.475739	0.0238274	7.95706	1.12192	high
TCGA-NJ-A55R	1.65205	0	0.63445	0.0893336	0.251885	0.980288	0.738348	0.219826	0.150602	0.635688	low
TCGA-53-7626	2.54521	1	0.760932	0.19442	0.527882	1.04301	1.69393	0	0.539263	0.301793	low
TCGA-73-A9RS	0.931507	1	0.120386	0.138073	4.4122	0.612734	0	0.122251	0.0984794	1.56319	high
TCGA-05-4415	0.249315	1	0.228856	0.508554	3.46916	37.2625	0.0745734	0.002075	0.760544	27.087	high
TCGA-50-5931	1.18904	1	0.0817879	4.01013	0.462857	2.71414	0.266508	0.0177974	1.00357	1.52403	high
TCGA-55-A494	1.31781	0	0.148894	0.0164201	12.1301	0.291473	0.373211	0.128769	2.43599	1.70505	high
TCGA-67-4679	1.2274	0	2.86633	0.311606	0.475911	0.138283	1.2837	0.0172436	1.90301	0.175642	low
TCGA-55-7903	1.55342	0	0.753882	0.0675502	3.60295	1.09116	0.307068	0.0128162	1.99945	1.04112	high
